# Supplementary material for: Shared genomic architecture between COVID-19 severity and numerous clinical and physiologic parameters revealed by LD score regression analysis
Source: Sci Rep. 2022 Feb 3;12:1891. doi: 10.1038/s41598-022-05832-5 (PMC8814062; doi:10.1038/s41598-022-05832-5)
Supplement: Supplementary file 1 — Supplementary Information. [file 41598_2022_5832_MOESM1_ESM.xlsx]

## Sheet: S Table 1 SampleSize_COVID19
Supplementary Table 1. Description of individual samples in COVID-19 GWAS meta-analysis (excluding 23andMe summary data from COVID-19 HGI meta-analysis)
HGI_A2_EUR (Critical Illness)	Very Severe Respiratory Confirmed COVID vs. Population in European Descent
	Study Name	n_cases	n_controls	Study Population
	BQC19_EUR	88	552	EUR
	BelCovid_EUR	182	1477	EUR
	CU_EUR	203	2149	EUR
	FinnGen_FIN	68	238643	EUR
	GENCOVID_EUR	724	2443	EUR
	GHS_Freeze_145_EUR	53	112862	EUR
	SweCovid_EUR	77	3748	EUR
	UKBB_EUR	309	328577	EUR
	idipaz24genetics_EUR	59	75	EUR
	Amsterdam_UMC_COVID_study_group_EUR	66	1413	EUR
	SPGRX_EUR	101	302	EUR
	genomicc_EUR	1676	8380	EUR
	Italy_HOSTAGE_EUR	698	1255	EUR
	Spain_HOSTAGE_EUR	302	925	EUR
	TOTAL	4606	702801
HGI_B2_EUR (Hospitalization)	Hospitalized COVID vs. Population in European Descent
	Study Name	n_cases	n_controls	Study Population
	BQC19_EUR	244	396	EUR
	BelCovid_EUR	363	1477	EUR
	CU_EUR	453	2149	EUR
	EstBB_EUR	90	196339	EUR
	FinnGen_FIN	106	238605	EUR
	GENCOVID_EUR	893	2443	EUR
	GHS_Freeze_145_EUR	180	112862	EUR
	LGDB_EUR	57	1531	EUR
	UCLA_EUR	80	17514	EUR
	UKBB_EUR	1670	328577	EUR
	idipaz24genetics_EUR	106	75	EUR
	Amsterdam_UMC_COVID_study_group_EUR	108	1413	EUR
	SPGRX_EUR	311	302	EUR
	DECODE_EUR	89	274322	EUR
	MVP_EUR	436	2180	EUR
	HOSTAGE_EUR	1610	2205	EUR
	BoSCO_EUR	212	512	EUR
	FHoGID_EUR	362	259	EUR
	Ancestry_EUR	250	1967	EUR
	SweCovid_EUR	77	3748	EUR
	genomicc_EUR	1676	8380	EUR
	TOTAL	9373	1197256

## Sheet: S Table 2 GWAS Summary Data
Supplementary Table 2. Traits investigated in LDSR analysis.
Category	Trait	Description	UKBB Filed ID/PMID	Consortium	COVID-19/UKBB Data Showcase Link	Population	Sample Size	Repository	Download link
COVID-19	A2	Very Severe Respiratory Confirmed COVID	PMID:34237774	COVID-19 HGI	https://www.covid19hg.org/results/r5/	EUR	707407	https://www.covid19hg.org/results/r5/	https://www.covid19hg.org/results/r5/
	B2	Hospitalized COVID	PMID:34237774	COVID-19 HGI	https://www.covid19hg.org/results/r5/	EUR	1206629	https://www.covid19hg.org/results/r5/	https://www.covid19hg.org/results/r5/
Physical Measurement	Forced vital capacity (FVC)	Forced vital capacity (FVC)	3062_irnt	UK Biobank	http://biobank.ctsu.ox.ac.uk/crystal/field.cgi?id=3062	EUR	361194	http://www.nealelab.is/uk-biobank	https://broad-ukb-sumstats-us-east-1.s3.amazonaws.com/round2/additive-tsvs/3062_irnt.gwas.imputed_v3.both_sexes.tsv.bgz
	BMI	BMI	21001_irnt	UK Biobank	http://biobank.ctsu.ox.ac.uk/crystal/field.cgi?id=21001	EUR	361194	http://www.nealelab.is/uk-biobank	https://broad-ukb-sumstats-us-east-1.s3.amazonaws.com/round2/additive-tsvs/21001_irnt.gwas.imputed_v3.both_sexes.tsv.bgz
	Weight	Weight	21002_irnt	UK Biobank	http://biobank.ctsu.ox.ac.uk/crystal/field.cgi?id=21002	EUR	361194	http://www.nealelab.is/uk-biobank	https://broad-ukb-sumstats-us-east-1.s3.amazonaws.com/round2/additive-tsvs/21002_irnt.gwas.imputed_v3.both_sexes.tsv.bgz
	Basal metabolic rate	Basal metabolic rate	23105_irnt	UK Biobank	http://biobank.ctsu.ox.ac.uk/crystal/field.cgi?id=23105	EUR	361194	http://www.nealelab.is/uk-biobank	https://broad-ukb-sumstats-us-east-1.s3.amazonaws.com/round2/additive-tsvs/23105_irnt.gwas.imputed_v3.both_sexes.tsv.bgz
	Whole body fat mass	Whole body fat mass	23100_irnt	UK Biobank	http://biobank.ctsu.ox.ac.uk/crystal/field.cgi?id=23100	EUR	361194	http://www.nealelab.is/uk-biobank	https://broad-ukb-sumstats-us-east-1.s3.amazonaws.com/round2/additive-tsvs/23100_irnt.gwas.imputed_v3.both_sexes.tsv.bgz
Medical Condition	Shortness of breath walking on level ground	Shortness of breath walking on level ground	4717	UK Biobank	http://biobank.ctsu.ox.ac.uk/crystal/field.cgi?id=4717	EUR	361194	http://www.nealelab.is/uk-biobank	https://broad-ukb-sumstats-us-east-1.s3.amazonaws.com/round2/additive-tsvs/4717.gwas.imputed_v3.both_sexes.tsv.bgz
	chest pain or discomfort	chest pain or discomfort	2335	UK Biobank	http://biobank.ctsu.ox.ac.uk/crystal/field.cgi?id=2335	EUR	361194	http://www.nealelab.is/uk-biobank	https://broad-ukb-sumstats-us-east-1.s3.amazonaws.com/round2/additive-tsvs/2335.gwas.imputed_v3.both_sexes.tsv.bgz
	Emphysema/chronic bronchitis	Emphysema/chronic bronchitis	6152_6	UK Biobank	http://biobank.ctsu.ox.ac.uk/crystal/field.cgi?id=6152	EUR	361194	http://www.nealelab.is/uk-biobank	https://broad-ukb-sumstats-us-east-1.s3.amazonaws.com/round2/additive-tsvs/6152_6.gwas.imputed_v3.both_sexes.tsv.bgz
	Hayfever,allergic rhnitis, or eczema	Hayfever,allergic rhnitis, or eczema	6152_9	UK Biobank	http://biobank.ctsu.ox.ac.uk/crystal/field.cgi?id=6152	EUR	361194	http://www.nealelab.is/uk-biobank	https://broad-ukb-sumstats-us-east-1.s3.amazonaws.com/round2/additive-tsvs/6152_9.gwas.imputed_v3.both_sexes.tsv.bgz
	Diabetes	Diabetes	2443	UK Biobank	http://biobank.ctsu.ox.ac.uk/crystal/field.cgi?id=2443	EUR	361194	http://www.nealelab.is/uk-biobank	https://broad-ukb-sumstats-us-east-1.s3.amazonaws.com/round2/additive-tsvs/2443.gwas.imputed_v3.both_sexes.tsv.bgz
	High cholesterol	High cholesterol	20002_1473	UK Biobank	http://biobank.ctsu.ox.ac.uk/crystal/field.cgi?id=20002	EUR	361194	http://www.nealelab.is/uk-biobank	https://broad-ukb-sumstats-us-east-1.s3.amazonaws.com/round2/additive-tsvs/20002_1473.gwas.imputed_v3.both_sexes.tsv.bgz
	Angina	Angina	6150_2	UK Biobank	http://biobank.ctsu.ox.ac.uk/crystal/field.cgi?id=6150	EUR	361194	http://www.nealelab.is/uk-biobank	https://broad-ukb-sumstats-us-east-1.s3.amazonaws.com/round2/additive-tsvs/6150_2.gwas.imputed_v3.both_sexes.tsv.bgz
	Heart attack	Heart attack	6150_1	UK Biobank	http://biobank.ctsu.ox.ac.uk/crystal/field.cgi?id=6150	EUR	361194	http://www.nealelab.is/uk-biobank	https://broad-ukb-sumstats-us-east-1.s3.amazonaws.com/round2/additive-tsvs/6150_1.gwas.imputed_v3.both_sexes.tsv.bgz
	High blood pressure	High blood pressure	6150_4	UK Biobank	http://biobank.ctsu.ox.ac.uk/crystal/field.cgi?id=6150	EUR	361194	http://www.nealelab.is/uk-biobank	https://broad-ukb-sumstats-us-east-1.s3.amazonaws.com/round2/additive-tsvs/6150_4.gwas.imputed_v3.both_sexes.tsv.bgz
	Arthrosis	Arthrosis	M13_ARTHROSIS	UK Biobank	http://biobank.ctsu.ox.ac.uk/crystal/field.cgi?id=M13	EUR	361194	http://www.nealelab.is/uk-biobank	https://broad-ukb-sumstats-us-east-1.s3.amazonaws.com/round2/additive-tsvs/M13_ARTHROSIS.gwas.imputed_v3.both_sexes.tsv.bgz
	COPD differential diagnosis	COPD differential diagnosis	COPD_EXCL	UK Biobank	http://biobank.ctsu.ox.ac.uk/crystal/field.cgi?id=COPD	EUR	361194	http://www.nealelab.is/uk-biobank	https://broad-ukb-sumstats-us-east-1.s3.amazonaws.com/round2/additive-tsvs/COPD_EXCL.gwas.imputed_v3.both_sexes.tsv.bgz
	Coronary atherosclerosis	Coronary atherosclerosis	I9_CORATHER	UK Biobank	http://biobank.ctsu.ox.ac.uk/crystal/field.cgi?id=I9	EUR	361194	http://www.nealelab.is/uk-biobank	https://broad-ukb-sumstats-us-east-1.s3.amazonaws.com/round2/additive-tsvs/I9_CORATHER.gwas.imputed_v3.both_sexes.tsv.bgz
	Diseases of the circulatory system	Diseases of the circulatory system	IX_CIRCULATORY	UK Biobank	http://biobank.ctsu.ox.ac.uk/crystal/field.cgi?id=IX	EUR	361194	http://www.nealelab.is/uk-biobank	https://broad-ukb-sumstats-us-east-1.s3.amazonaws.com/round2/additive-tsvs/IX_CIRCULATORY.gwas.imputed_v3.both_sexes.tsv.bgz
	Disorders of gallbladder, biliary tract and pancreas	Disorders of gallbladder, biliary tract and pancreas	K11_GALLBILPANC	UK Biobank	http://biobank.ctsu.ox.ac.uk/crystal/field.cgi?id=K11	EUR	361194	http://www.nealelab.is/uk-biobank	https://broad-ukb-sumstats-us-east-1.s3.amazonaws.com/round2/additive-tsvs/K11_GALLBILPANC.gwas.imputed_v3.both_sexes.tsv.bgz
	ILD differential diagnosis	ILD differential diagnosis	ILD_DIFF_DG	UK Biobank	http://biobank.ctsu.ox.ac.uk/crystal/field.cgi?id=ILD	EUR	361194	http://www.nealelab.is/uk-biobank	https://broad-ukb-sumstats-us-east-1.s3.amazonaws.com/round2/additive-tsvs/ILD_DIFF_DG.gwas.imputed_v3.both_sexes.tsv.bgz
	Ischaemic heart disease, wide definition	Ischaemic heart disease, wide definition	I9_IHD	UK Biobank	http://biobank.ctsu.ox.ac.uk/crystal/field.cgi?id=I9	EUR	361194	http://www.nealelab.is/uk-biobank	https://broad-ukb-sumstats-us-east-1.s3.amazonaws.com/round2/additive-tsvs/I9_IHD.gwas.imputed_v3.both_sexes.tsv.bgz
	ICD10: K57 Diverticular disease of intestine	ICD10: K57 Diverticular disease of intestine	K57	UK Biobank	http://biobank.ctsu.ox.ac.uk/crystal/field.cgi?id=K57	EUR	361194	http://www.nealelab.is/uk-biobank	https://broad-ukb-sumstats-us-east-1.s3.amazonaws.com/round2/additive-tsvs/K57.gwas.imputed_v3.both_sexes.tsv.bgz
	ICD10: K80 Cholelithiasis	ICD10: K80 Cholelithiasis	K80	UK Biobank	http://biobank.ctsu.ox.ac.uk/crystal/field.cgi?id=K80	EUR	361194	http://www.nealelab.is/uk-biobank	https://broad-ukb-sumstats-us-east-1.s3.amazonaws.com/round2/additive-tsvs/K80.gwas.imputed_v3.both_sexes.tsv.bgz
	ICD10: M54 Dorsalgia	ICD10: M54 Dorsalgia	M54	UK Biobank	http://biobank.ctsu.ox.ac.uk/crystal/field.cgi?id=M54	EUR	361194	http://www.nealelab.is/uk-biobank	https://broad-ukb-sumstats-us-east-1.s3.amazonaws.com/round2/additive-tsvs/M54.gwas.imputed_v3.both_sexes.tsv.bgz
	Diseases of the digestive system	Diseases of the digestive system	XI_DIGESTIVE	UK Biobank	http://biobank.ctsu.ox.ac.uk/crystal/field.cgi?id=XI	EUR	361194	http://www.nealelab.is/uk-biobank	https://broad-ukb-sumstats-us-east-1.s3.amazonaws.com/round2/additive-tsvs/XI_DIGESTIVE.gwas.imputed_v3.both_sexes.tsv.bgz
	Diseases of the musculoskeletal system and connective tissue	Diseases of the musculoskeletal system and connective tissue	XIII_MUSCULOSKELET	UK Biobank	http://biobank.ctsu.ox.ac.uk/crystal/field.cgi?id=XIII	EUR	361194	http://www.nealelab.is/uk-biobank	https://broad-ukb-sumstats-us-east-1.s3.amazonaws.com/round2/additive-tsvs/XIII_MUSCULOSKELET.gwas.imputed_v3.both_sexes.tsv.bgz
	Diseases of the respiratory system	Diseases of the respiratory system	X_RESPIRATORY	UK Biobank	http://biobank.ctsu.ox.ac.uk/crystal/field.cgi?id=X	EUR	361194	http://www.nealelab.is/uk-biobank	https://broad-ukb-sumstats-us-east-1.s3.amazonaws.com/round2/additive-tsvs/X_RESPIRATORY.gwas.imputed_v3.both_sexes.tsv.bgz
	Snoring	Snoring	1210	UK Biobank	http://biobank.ctsu.ox.ac.uk/crystal/field.cgi?id=1210	EUR	361194	http://www.nealelab.is/uk-biobank	https://broad-ukb-sumstats-us-east-1.s3.amazonaws.com/round2/additive-tsvs/1210.gwas.imputed_v3.both_sexes.tsv.bgz
Alcohol	Alcohol drinker status: Current	Alcohol drinker status: Current	20117_2	UK Biobank	http://biobank.ctsu.ox.ac.uk/crystal/field.cgi?id=20117	EUR	361194	http://www.nealelab.is/uk-biobank	https://broad-ukb-sumstats-us-east-1.s3.amazonaws.com/round2/additive-tsvs/20117_2.gwas.imputed_v3.both_sexes.tsv.bgz
	Alcohol intake frequency.	Alcohol intake frequency.	1558	UK Biobank	http://biobank.ctsu.ox.ac.uk/crystal/field.cgi?id=1558	EUR	361194	http://www.nealelab.is/uk-biobank	https://broad-ukb-sumstats-us-east-1.s3.amazonaws.com/round2/additive-tsvs/1558.gwas.imputed_v3.both_sexes.tsv.bgz
	Former alcohol drinker	Former alcohol drinker	3731	UK Biobank	http://biobank.ctsu.ox.ac.uk/crystal/field.cgi?id=3731	EUR	361194	http://www.nealelab.is/uk-biobank	https://broad-ukb-sumstats-us-east-1.s3.amazonaws.com/round2/additive-tsvs/3731.gwas.imputed_v3.both_sexes.tsv.bgz
Smoking Behaviors	Current tobacco smoking	Current tobacco smoking	1239	UK Biobank	http://biobank.ctsu.ox.ac.uk/crystal/field.cgi?id=1239	EUR	361194	http://www.nealelab.is/uk-biobank	https://broad-ukb-sumstats-us-east-1.s3.amazonaws.com/round2/additive-tsvs/1239.gwas.imputed_v3.both_sexes.tsv.bgz
	Exposure to tobacco smoke at home	Exposure to tobacco smoke at home	1269	UK Biobank	http://biobank.ctsu.ox.ac.uk/crystal/field.cgi?id=1269	EUR	361194	http://www.nealelab.is/uk-biobank	https://broad-ukb-sumstats-us-east-1.s3.amazonaws.com/round2/additive-tsvs/1269.gwas.imputed_v3.both_sexes.tsv.bgz
	Exposure to tobacco smoke outside home	Exposure to tobacco smoke outside home	1279	UK Biobank	http://biobank.ctsu.ox.ac.uk/crystal/field.cgi?id=1279	EUR	361194	http://www.nealelab.is/uk-biobank	https://broad-ukb-sumstats-us-east-1.s3.amazonaws.com/round2/additive-tsvs/1279.gwas.imputed_v3.both_sexes.tsv.bgz
	Maternal smoking around birth	Maternal smoking around birth	1787	UK Biobank	http://biobank.ctsu.ox.ac.uk/crystal/field.cgi?id=1279	EUR	361194	http://www.nealelab.is/uk-biobank	https://broad-ukb-sumstats-us-east-1.s3.amazonaws.com/round2/additive-tsvs/1787.gwas.imputed_v3.both_sexes.tsv.bgz
	pack years of smoking	pack years of smoking	20161	UK Biobank	https://biobank.ctsu.ox.ac.uk/crystal/field.cgi?id=20161	EUR	101726	http://www.nealelab.is/uk-biobank	https://gwas.mrcieu.ac.uk/files/ukb-a-237/ukb-a-237.vcf.gz
	Smoking status: Never	Smoking status: Never	20116_0	UK Biobank	https://biobank.ctsu.ox.ac.uk/crystal/field.cgi?id=20116	EUR	361194	http://www.nealelab.is/uk-biobank	https://broad-ukb-sumstats-us-east-1.s3.amazonaws.com/round2/additive-tsvs/20116_0.gwas.imputed_v3.both_sexes.tsv.bgz
Mental health	Panic attacks	Panic attacks	20544_6	UK Biobank	http://biobank.ctsu.ox.ac.uk/crystal/field.cgi?id=20544	EUR	361194	http://www.nealelab.is/uk-biobank	https://broad-ukb-sumstats-us-east-1.s3.amazonaws.com/round2/additive-tsvs/20544_6.gwas.imputed_v3.both_sexes.v2.tsv.bgz
	Mood swings	Mood swings	1920	UK Biobank	http://biobank.ctsu.ox.ac.uk/crystal/field.cgi?id=1920	EUR	361194	http://www.nealelab.is/uk-biobank	https://broad-ukb-sumstats-us-east-1.s3.amazonaws.com/round2/additive-tsvs/1920.gwas.imputed_v3.both_sexes.tsv.bgz
Nutrient	Magnesium	Magnesium	100017_irnt	UK Biobank	http://biobank.ctsu.ox.ac.uk/crystal/field.cgi?id=100017	EUR	361194	http://www.nealelab.is/uk-biobank	https://broad-ukb-sumstats-us-east-1.s3.amazonaws.com/round2/additive-tsvs/100017_irnt.gwas.imputed_v3.both_sexes.tsv.bgz
	Retinol	Retinol	100018_irnt	UK Biobank	http://biobank.ctsu.ox.ac.uk/crystal/field.cgi?id=100018	EUR	361194	http://www.nealelab.is/uk-biobank	https://broad-ukb-sumstats-us-east-1.s3.amazonaws.com/round2/additive-tsvs/100018_irnt.gwas.imputed_v3.both_sexes.tsv.bgz
	Calcium	Calcium	100024_irnt	UK Biobank	http://biobank.ctsu.ox.ac.uk/crystal/field.cgi?id=100024	EUR	361194	http://www.nealelab.is/uk-biobank	https://broad-ukb-sumstats-us-east-1.s3.amazonaws.com/round2/additive-tsvs/100024_irnt.gwas.imputed_v3.both_sexes.tsv.bgz
	Vitamin E	Vitamin E	100025_irnt	UK Biobank	http://biobank.ctsu.ox.ac.uk/crystal/field.cgi?id=100025	EUR	361194	http://www.nealelab.is/uk-biobank	https://broad-ukb-sumstats-us-east-1.s3.amazonaws.com/round2/additive-tsvs/100025_irnt.gwas.imputed_v3.both_sexes.tsv.bgz
Blood Assay	Alanine aminotransferase (U/L)	Alanine aminotransferase (U/L)	30620_irnt	UK Biobank	http://biobank.ctsu.ox.ac.uk/crystal/field.cgi?id=30620	EUR	361194	http://www.nealelab.is/uk-biobank	https://broad-ukb-sumstats-us-east-1.s3.amazonaws.com/round2/additive-tsvs/30620_irnt.gwas.imputed_v3.both_sexes.varorder.tsv.bgz
	Albumin (g/L)	Albumin (g/L)	30600_irnt	UK Biobank	http://biobank.ctsu.ox.ac.uk/crystal/field.cgi?id=30600	EUR	361194	http://www.nealelab.is/uk-biobank	https://broad-ukb-sumstats-us-east-1.s3.amazonaws.com/round2/additive-tsvs/30600_irnt.gwas.imputed_v3.both_sexes.varorder.tsv.bgz
	Apoliprotein A (g/L)	Apoliprotein A (g/L)	30630_irnt	UK Biobank	http://biobank.ctsu.ox.ac.uk/crystal/field.cgi?id=30630	EUR	361194	http://www.nealelab.is/uk-biobank	https://broad-ukb-sumstats-us-east-1.s3.amazonaws.com/round2/additive-tsvs/30630_irnt.gwas.imputed_v3.both_sexes.varorder.tsv.bgz
	C-reactive protein (mg/L)	C-reactive protein (mg/L)	30710_irnt	UK Biobank	http://biobank.ctsu.ox.ac.uk/crystal/field.cgi?id=30710	EUR	361194	http://www.nealelab.is/uk-biobank	https://broad-ukb-sumstats-us-east-1.s3.amazonaws.com/round2/additive-tsvs/30710_irnt.gwas.imputed_v3.both_sexes.varorder.tsv.bgz
	Creatinine (umol/L)	Creatinine (umol/L)	30700_irnt	UK Biobank	http://biobank.ctsu.ox.ac.uk/crystal/field.cgi?id=30700	EUR	361194	http://www.nealelab.is/uk-biobank	https://broad-ukb-sumstats-us-east-1.s3.amazonaws.com/round2/additive-tsvs/30700_irnt.gwas.imputed_v3.both_sexes.varorder.tsv.bgz
	Cystatin C (mg/L)	Cystatin C (mg/L)	30720_irnt	UK Biobank	http://biobank.ctsu.ox.ac.uk/crystal/field.cgi?id=30720	EUR	361194	http://www.nealelab.is/uk-biobank	https://broad-ukb-sumstats-us-east-1.s3.amazonaws.com/round2/additive-tsvs/30720_irnt.gwas.imputed_v3.both_sexes.varorder.tsv.bgz
	Glycated haemoglobin (mmol/mol)	Glycated haemoglobin (mmol/mol)	30750_irnt	UK Biobank	http://biobank.ctsu.ox.ac.uk/crystal/field.cgi?id=30750	EUR	361194	http://www.nealelab.is/uk-biobank	https://broad-ukb-sumstats-us-east-1.s3.amazonaws.com/round2/additive-tsvs/30750_irnt.gwas.imputed_v3.both_sexes.varorder.tsv.bgz
	HDL cholesterol (mmol/L)	HDL cholesterol (mmol/L)	30760_irnt	UK Biobank	http://biobank.ctsu.ox.ac.uk/crystal/field.cgi?id=30760	EUR	361194	http://www.nealelab.is/uk-biobank	https://broad-ukb-sumstats-us-east-1.s3.amazonaws.com/round2/additive-tsvs/30760_irnt.gwas.imputed_v3.both_sexes.varorder.tsv.bgz
	High light scatter reticulocyte count	High light scatter reticulocyte count	30300_irnt	UK Biobank	http://biobank.ctsu.ox.ac.uk/crystal/field.cgi?id=30300	EUR	361194	http://www.nealelab.is/uk-biobank	https://broad-ukb-sumstats-us-east-1.s3.amazonaws.com/round2/additive-tsvs/30300_irnt.gwas.imputed_v3.both_sexes.tsv.bgz
	High light scatter reticulocyte percentage	High light scatter reticulocyte percentage	30290_irnt	UK Biobank	http://biobank.ctsu.ox.ac.uk/crystal/field.cgi?id=30290	EUR	361194	http://www.nealelab.is/uk-biobank	https://broad-ukb-sumstats-us-east-1.s3.amazonaws.com/round2/additive-tsvs/30290_irnt.gwas.imputed_v3.both_sexes.tsv.bgz
	IGF-1 (nmol/L)	IGF-1 (nmol/L)	30770_irnt	UK Biobank	http://biobank.ctsu.ox.ac.uk/crystal/field.cgi?id=30770	EUR	361194	http://www.nealelab.is/uk-biobank	https://broad-ukb-sumstats-us-east-1.s3.amazonaws.com/round2/additive-tsvs/30770_irnt.gwas.imputed_v3.both_sexes.varorder.tsv.bgz
	Immature reticulocyte fraction	Immature reticulocyte fraction	30280_irnt	UK Biobank	http://biobank.ctsu.ox.ac.uk/crystal/field.cgi?id=30280	EUR	361194	http://www.nealelab.is/uk-biobank	https://broad-ukb-sumstats-us-east-1.s3.amazonaws.com/round2/additive-tsvs/30280_irnt.gwas.imputed_v3.both_sexes.tsv.bgz
	Lymphocyte	Lymphocyte	30120_irnt	UK Biobank	http://biobank.ctsu.ox.ac.uk/crystal/field.cgi?id=30120	EUR	361194	http://www.nealelab.is/uk-biobank	https://broad-ukb-sumstats-us-east-1.s3.amazonaws.com/round2/additive-tsvs/30120_irnt.gwas.imputed_v3.both_sexes.tsv.bgz
	Platelet distribution width	Platelet distribution width	30110_irnt	UK Biobank	http://biobank.ctsu.ox.ac.uk/crystal/field.cgi?id=30110	EUR	361194	http://www.nealelab.is/uk-biobank	https://broad-ukb-sumstats-us-east-1.s3.amazonaws.com/round2/additive-tsvs/30110_irnt.gwas.imputed_v3.both_sexes.tsv.bgz
	Reticulocyte count	Reticulocyte count	30250_irnt	UK Biobank	http://biobank.ctsu.ox.ac.uk/crystal/field.cgi?id=30250	EUR	361194	http://www.nealelab.is/uk-biobank	https://broad-ukb-sumstats-us-east-1.s3.amazonaws.com/round2/additive-tsvs/30250_irnt.gwas.imputed_v3.both_sexes.tsv.bgz
	Reticulocyte percentage	Reticulocyte percentage	30240_irnt	UK Biobank	http://biobank.ctsu.ox.ac.uk/crystal/field.cgi?id=30240	EUR	361194	http://www.nealelab.is/uk-biobank	https://broad-ukb-sumstats-us-east-1.s3.amazonaws.com/round2/additive-tsvs/30240_irnt.gwas.imputed_v3.both_sexes.tsv.bgz
	Triglycerides (mmol/L)	Triglycerides (mmol/L)	30870_irnt	UK Biobank	http://biobank.ctsu.ox.ac.uk/crystal/field.cgi?id=30870	EUR	361194	http://www.nealelab.is/uk-biobank	https://broad-ukb-sumstats-us-east-1.s3.amazonaws.com/round2/additive-tsvs/30870_irnt.gwas.imputed_v3.both_sexes.varorder.tsv.bgz
	Urate (umol/L)	Urate (umol/L)	30880_irnt	UK Biobank	http://biobank.ctsu.ox.ac.uk/crystal/field.cgi?id=30880	EUR	361194	http://www.nealelab.is/uk-biobank	https://broad-ukb-sumstats-us-east-1.s3.amazonaws.com/round2/additive-tsvs/30880_irnt.gwas.imputed_v3.both_sexes.varorder.tsv.bgz
	Vitamin D (nmol/L)	Vitamin D (nmol/L)	30890_irnt	UK Biobank	http://biobank.ctsu.ox.ac.uk/crystal/field.cgi?id=30890	EUR	361194	http://www.nealelab.is/uk-biobank	https://broad-ukb-sumstats-us-east-1.s3.amazonaws.com/round2/additive-tsvs/30890_irnt.gwas.imputed_v3.both_sexes.varorder.tsv.bgz
	White blood cell (leukocyte) count	White blood cell (leukocyte) count	30000_irnt	UK Biobank	http://biobank.ctsu.ox.ac.uk/crystal/field.cgi?id=30000	EUR	361194	http://www.nealelab.is/uk-biobank	https://broad-ukb-sumstats-us-east-1.s3.amazonaws.com/round2/additive-tsvs/30000_irnt.gwas.imputed_v3.both_sexes.tsv.bgz
Urine Assay	Sodium in urine	Sodium in urine	30530_irnt	UK Biobank	http://biobank.ctsu.ox.ac.uk/crystal/field.cgi?id=30530	EUR	361194	http://www.nealelab.is/uk-biobank	https://broad-ukb-sumstats-us-east-1.s3.amazonaws.com/round2/additive-tsvs/30530_irnt.gwas.imputed_v3.both_sexes.tsv.bgz

## Sheet: S Table 3 Smk Asso SNPs  
Supplementary Table 3. SNPs associated with Smoking Behaviors
Chr	Position	rsID	Smoking Behaviors	start	stop
2	63622309	rs7559982	Age of Initiation of Regular Smoking	63122309	64122309
2	145638766	rs72853300	Age of Initiation of Regular Smoking	145138766	146138766
2	225353649	rs12611472	Age of Initiation of Regular Smoking	224853649	225853649
3	85699040	rs11915747	Age of Initiation of Regular Smoking	85199040	86199040
4	2881256	rs624833	Age of Initiation of Regular Smoking	2381256	3381256
4	28589079	rs2471711	Age of Initiation of Regular Smoking	28089079	29089079
4	68000888	rs7682598	Age of Initiation of Regular Smoking	67500888	68500888
4	140908755	rs13136239	Age of Initiation of Regular Smoking	140408755	141408755
7	2032865	rs1403174	Age of Initiation of Regular Smoking	1532865	2532865
8	27344719	rs11780471	Age of Initiation of Regular Smoking	26844719	27844719
1	35591626	rs11264100	Cigarettes per Day	35091626	36091626
1	154548521	rs2072659	Cigarettes per Day	154048521	155048521
1	175993820	rs34973462	Cigarettes per Day	175493820	176493820
2	60718347	rs7599488	Cigarettes per Day	60218347	61218347
2	62710608	rs78408772	Cigarettes per Day	62210608	63210608
2	148372720	rs10204824	Cigarettes per Day	147872720	148872720
3	16872929	rs2084533	Cigarettes per Day	16372929	17372929
3	48935583	rs7431710	Cigarettes per Day	48435583	49435583
3	50421081	rs2236951	Cigarettes per Day	49921081	50921081
3	136224697	rs699165	Cigarettes per Day	135724697	136724697
3	158083918	rs28813180	Cigarettes per Day	157583918	158583918
4	3006043	rs1024323	Cigarettes per Day	2506043	3506043
4	67086288	rs11940255	Cigarettes per Day	66586288	67586288
4	67980830	rs10454798	Cigarettes per Day	67480830	68480830
6	26184102	rs7766641	Cigarettes per Day	25684102	26684102
7	32333642	rs215600	Cigarettes per Day	31833642	32833642
7	50339609	rs62447179	Cigarettes per Day	49839609	50839609
8	27418040	rs2741351	Cigarettes per Day	26918040	27918040
8	27442127	rs73229090	Cigarettes per Day	26942127	27942127
8	42442018	rs13253502	Cigarettes per Day	41942018	42942018
8	42578059	rs4236926	Cigarettes per Day	42078059	43078059
8	64604218	rs790564	Cigarettes per Day	64104218	65104218
9	136468701	rs75596189	Cigarettes per Day	135968701	136968701
9	136502369	rs3025383	Cigarettes per Day	136002369	137002369
11	16377044	rs7951365	Cigarettes per Day	15877044	16877044
11	43667625	rs10742683	Cigarettes per Day	43167625	44167625
11	46737412	rs113001570	Cigarettes per Day	46237412	47237412
11	113436072	rs7125588	Cigarettes per Day	112936072	113936072
14	104184737	rs11846838	Cigarettes per Day	103684737	104684737
15	57141231	rs1115019	Cigarettes per Day	56641231	57641231
15	59155050	rs632811	Cigarettes per Day	58655050	59655050
15	78243579	rs4886550	Cigarettes per Day	77743579	78743579
15	78812098	rs12438181	Cigarettes per Day	78312098	79312098
15	78814046	rs10519203	Cigarettes per Day	78314046	79314046
15	78836288	rs28438420	Cigarettes per Day	78336288	79336288
15	78849779	rs72740955	Cigarettes per Day	78349779	79349779
15	78906177	rs146009840	Cigarettes per Day	78406177	79406177
15	78908565	rs28681284	Cigarettes per Day	78408565	79408565
15	78911181	rs8040868	Cigarettes per Day	78411181	79411181
15	79065171	rs3743063	Cigarettes per Day	78565171	79565171
15	89943601	rs182317	Cigarettes per Day	89443601	90443601
16	52093549	rs1592485	Cigarettes per Day	51593549	52593549
16	69552215	rs12924872	Cigarettes per Day	69052215	70052215
16	89756473	rs258321	Cigarettes per Day	89256473	90256473
18	53251725	rs4144686	Cigarettes per Day	52751725	53751725
18	62125063	rs4485470	Cigarettes per Day	61625063	62625063
19	4044424	rs59208569	Cigarettes per Day	3544424	4544424
19	41338847	rs143200968	Cigarettes per Day	40838847	41838847
19	41354496	rs8192726	Cigarettes per Day	40854496	41854496
19	41353107	rs56113850	Cigarettes per Day	40853107	41853107
19	41371480	rs117824460	Cigarettes per Day	40871480	41871480
20	11863500	rs6078373	Cigarettes per Day	11363500	12363500
20	31054702	rs1737894	Cigarettes per Day	30554702	31554702
20	61986949	rs2273500	Cigarettes per Day	61486949	62486949
21	40520783	rs7281463	Cigarettes per Day	40020783	41020783
3	54642228	rs56247223	Nicocotine Dependence	54142228	55142228
8	42546711	rs1451240	Nicocotine Dependence	42046711	43046711
15	78813155	rs34684276	Nicocotine Dependence	78313155	79313155
15	78894339	rs1051730	Nicocotine Dependence	78394339	79394339
20	31378690	rs910083	Nicocotine Dependence	30878690	31878690
20	61986949	rs2273500	Nicocotine Dependence	61486949	62486949
2	23953454	rs112187834	Smoking Cessation	23453454	24453454
3	49210732	rs7617480	Smoking Cessation	48710732	49710732
6	396321	rs12203592	Smoking Cessation	1	896321
6	35058117	rs707968	Smoking Cessation	34558117	35558117
7	32314690	rs7778443	Smoking Cessation	31814690	32814690
8	27426077	rs1565735	Smoking Cessation	26926077	27926077
8	42602668	rs60749569	Smoking Cessation	42102668	43102668
9	127917257	rs12378015	Smoking Cessation	127417257	128417257
9	136461851	rs9409844	Smoking Cessation	135961851	136961851
9	136467344	rs3025327	Smoking Cessation	135967344	136967344
9	136473572	rs10821523	Smoking Cessation	135973572	136973572
9	136509275	rs1611124	Smoking Cessation	136009275	137009275
11	16372431	rs7109376	Smoking Cessation	15872431	16872431
15	47647755	rs591143	Smoking Cessation	47147755	48147755
15	76629609	rs3866543	Smoking Cessation	76129609	77129609
15	78883813	rs518425	Smoking Cessation	78383813	79383813
19	41353107	rs56113850	Smoking Cessation	40853107	41853107
19	41342842	rs145580088	Smoking Cessation	40842842	41842842
19	41371480	rs117824460	Smoking Cessation	40871480	41871480
19	41375030	rs59586387	Smoking Cessation	40875030	41875030
20	61984317	rs6011779	Smoking Cessation	61484317	62484317
20	61986950	rs4809543	Smoking Cessation	61486950	62486950
20	62018289	rs6089904	Smoking Cessation	61518289	62518289
22	41854446	rs9607805	Smoking Cessation	41354446	42354446
1	7791461	rs12130857	Smoking Initiation	7291461	8291461
1	8484823	rs301807	Smoking Initiation	7984823	8984823
1	18436657	rs3820277	Smoking Initiation	17936657	18936657
1	32195819	rs1889571	Smoking Initiation	31695819	32695819
1	33795572	rs10914684	Smoking Initiation	33295572	34295572
1	38757237	rs2637869	Smoking Initiation	38257237	39257237
1	41776623	rs12755632	Smoking Initiation	41276623	42276623
1	44011737	rs951740	Smoking Initiation	43511737	44511737
1	46496709	rs925524	Smoking Initiation	45996709	46996709
1	50603995	rs12022778	Smoking Initiation	50103995	51103995
1	50861071	rs11587399	Smoking Initiation	50361071	51361071
1	58815243	rs4912332	Smoking Initiation	58315243	59315243
1	66469643	rs1937443	Smoking Initiation	65969643	66969643
1	71490122	rs1022528	Smoking Initiation	70990122	71990122
1	72752073	rs12740789	Smoking Initiation	72252073	73252073
1	72900406	rs80054503	Smoking Initiation	72400406	73400406
1	73824909	rs10789369	Smoking Initiation	73324909	74324909
1	74991596	rs1514176	Smoking Initiation	74491596	75491596
1	76689019	rs10873871	Smoking Initiation	76189019	77189019
1	87913176	rs11162019	Smoking Initiation	87413176	88413176
1	91189731	rs1008078	Smoking Initiation	90689731	91689731
1	96414335	rs1935571	Smoking Initiation	95914335	96914335
1	154206358	rs12027999	Smoking Initiation	153706358	154706358
1	155034632	rs45444697	Smoking Initiation	154534632	155534632
1	174104743	rs2901785	Smoking Initiation	173604743	174604743
1	179783167	rs147052174	Smoking Initiation	179283167	180283167
1	190957480	rs35656245	Smoking Initiation	190457480	191457480
1	210302043	rs12739243	Smoking Initiation	209802043	210802043
1	236872829	rs12563365	Smoking Initiation	236372829	237372829
1	237852083	rs876793	Smoking Initiation	237352083	238352083
2	264621	rs114976176	Smoking Initiation	1	764621
2	417167	rs62106258	Smoking Initiation	1	917167
2	624205	rs6731872	Smoking Initiation	124205	1124205
2	22067213	rs1022376	Smoking Initiation	21567213	22567213
2	22582968	rs61533748	Smoking Initiation	22082968	23082968
2	29513404	rs72790288	Smoking Initiation	29013404	30013404
2	32808804	rs2710634	Smoking Initiation	32308804	33308804
2	44250149	rs62137126	Smoking Initiation	43750149	44750149
2	45159091	rs1004787	Smoking Initiation	44659091	45659091
2	50735943	rs7598402	Smoking Initiation	50235943	51235943
2	51341259	rs10490159	Smoking Initiation	50841259	51841259
2	58171220	rs1518393	Smoking Initiation	57671220	58671220
2	59022210	rs17616642	Smoking Initiation	58522210	59522210
2	59315828	rs6730325	Smoking Initiation	58815828	59815828
2	59819545	rs2539706	Smoking Initiation	59319545	60319545
2	60024857	rs7585579	Smoking Initiation	59524857	60524857
2	60139524	rs1863161	Smoking Initiation	59639524	60639524
2	60477052	rs359247	Smoking Initiation	59977052	60977052
2	63416606	rs62180324	Smoking Initiation	62916606	63916606
2	80748807	rs6750107	Smoking Initiation	80248807	81248807
2	80999398	rs12714017	Smoking Initiation	80499398	81499398
2	83247997	rs56208390	Smoking Initiation	82747997	83747997
2	98275354	rs11692435	Smoking Initiation	97775354	98775354
2	100672408	rs13392222	Smoking Initiation	100172408	101172408
2	104126983	rs1901477	Smoking Initiation	103626983	104626983
2	104432494	rs11889814	Smoking Initiation	103932494	104932494
2	113240183	rs3811038	Smoking Initiation	112740183	113740183
2	113246436	rs75210106	Smoking Initiation	112746436	113746436
2	137571174	rs34399632	Smoking Initiation	137071174	138071174
2	145412271	rs74697736	Smoking Initiation	144912271	145912271
2	146140132	rs6756212	Smoking Initiation	145640132	146640132
2	146283610	rs3076896	Smoking Initiation	145783610	146783610
2	147825689	rs16826827	Smoking Initiation	147325689	148325689
2	155682556	rs1445649	Smoking Initiation	155182556	156182556
2	161816880	rs1722666	Smoking Initiation	161316880	162316880
2	162101261	rs11678980	Smoking Initiation	161601261	162601261
2	162802993	rs12474587	Smoking Initiation	162302993	163302993
2	164862639	rs357304	Smoking Initiation	164362639	165362639
2	166250244	rs13007361	Smoking Initiation	165750244	166750244
2	172521827	rs7600835	Smoking Initiation	172021827	173021827
2	182027603	rs6750529	Smoking Initiation	181527603	182527603
2	199523122	rs17229285	Smoking Initiation	199023122	200023122
2	200936399	rs3115418	Smoking Initiation	200436399	201436399
2	202843875	rs62193862	Smoking Initiation	202343875	203343875
2	225365635	rs4674916	Smoking Initiation	224865635	225865635
2	226332033	rs4674993	Smoking Initiation	225832033	226832033
3	2365026	rs11713899	Smoking Initiation	1865026	2865026
3	16851202	rs748832	Smoking Initiation	16351202	17351202
3	25725501	rs10446419	Smoking Initiation	25225501	26225501
3	47800216	rs13319205	Smoking Initiation	47300216	48300216
3	48731487	rs3172494	Smoking Initiation	48231487	49231487
3	50192760	rs2526390	Smoking Initiation	49692760	50692760
3	52886605	rs2276825	Smoking Initiation	52386605	53386605
3	53766212	rs2306866	Smoking Initiation	53266212	54266212
3	55988394	rs73831818	Smoking Initiation	55488394	56488394
3	59434420	rs1910236	Smoking Initiation	58934420	59934420
3	59966156	rs7640107	Smoking Initiation	59466156	60466156
3	60459291	rs2734390	Smoking Initiation	59959291	60959291
3	64234307	rs221988	Smoking Initiation	63734307	64734307
3	70890288	rs2196356	Smoking Initiation	70390288	71390288
3	71064431	rs11128203	Smoking Initiation	70564431	71564431
3	71483084	rs62246017	Smoking Initiation	70983084	71983084
3	74954560	rs4543050	Smoking Initiation	74454560	75454560
3	77176032	rs6782116	Smoking Initiation	76676032	77676032
3	81325861	rs13066050	Smoking Initiation	80825861	81825861
3	83241365	rs12633090	Smoking Initiation	82741365	83741365
3	85460131	rs1549979	Smoking Initiation	84960131	85960131
3	85475292	rs74664784	Smoking Initiation	84975292	85975292
3	85902536	rs57153235	Smoking Initiation	85402536	86402536
3	107997514	rs6437769	Smoking Initiation	107497514	108497514
3	114147927	rs9288999	Smoking Initiation	113647927	114647927
3	117822149	rs6438436	Smoking Initiation	117322149	118322149
3	118302515	rs12053870	Smoking Initiation	117802515	118802515
3	131945722	rs9826984	Smoking Initiation	131445722	132445722
3	147106319	rs2279829	Smoking Initiation	146606319	147606319
3	147719648	rs2319545	Smoking Initiation	147219648	148219648
3	149543102	rs10935779	Smoking Initiation	149043102	150043102
3	157393770	rs963354	Smoking Initiation	156893770	157893770
3	158284861	rs1714521	Smoking Initiation	157784861	158784861
3	159048333	rs1449012	Smoking Initiation	158548333	159548333
3	161761866	rs9850597	Smoking Initiation	161261866	162261866
3	173072584	rs1187820	Smoking Initiation	172572584	173572584
3	173353739	rs16828799	Smoking Initiation	172853739	173853739
3	175718927	rs9841807	Smoking Initiation	175218927	176218927
3	181409057	rs7631379	Smoking Initiation	180909057	181909057
4	15458598	rs4140932	Smoking Initiation	14958598	15958598
4	28027176	rs12642744	Smoking Initiation	27527176	28527176
4	28246049	rs59537158	Smoking Initiation	27746049	28746049
4	28822284	rs1389171	Smoking Initiation	28322284	29322284
4	29082156	rs55944129	Smoking Initiation	28582156	29582156
4	31184484	rs58400863	Smoking Initiation	30684484	31684484
4	35501032	rs7657022	Smoking Initiation	35001032	36001032
4	35514712	rs55900829	Smoking Initiation	35014712	36014712
4	68017710	rs112725451	Smoking Initiation	67517710	68517710
4	94052854	rs1160685	Smoking Initiation	93552854	94552854
4	94550450	rs1435479	Smoking Initiation	94050450	95050450
4	112467612	rs3934797	Smoking Initiation	111967612	112967612
4	136406155	rs71602617	Smoking Initiation	135906155	136906155
4	137474783	rs7696257	Smoking Initiation	136974783	137974783
4	140886963	rs13109980	Smoking Initiation	140386963	141386963
4	143510148	rs1116690	Smoking Initiation	143010148	144010148
4	147797913	rs13110073	Smoking Initiation	147297913	148297913
4	147985231	rs28717373	Smoking Initiation	147485231	148485231
4	176875795	rs62340589	Smoking Initiation	176375795	177375795
5	30842054	rs12517438	Smoking Initiation	30342054	31342054
5	43190647	rs35375873	Smoking Initiation	42690647	43690647
5	50821338	rs986714	Smoking Initiation	50321338	51321338
5	60121271	rs71592686	Smoking Initiation	59621271	60621271
5	79308315	rs2028269	Smoking Initiation	78808315	79808315
5	80263865	rs6874731	Smoking Initiation	79763865	80763865
5	87685500	rs6452785	Smoking Initiation	87185500	88185500
5	88873832	rs10805858	Smoking Initiation	88373832	89373832
5	91366274	rs181508347	Smoking Initiation	90866274	91866274
5	94198290	rs42417	Smoking Initiation	93698290	94698290
5	103929588	rs72780746	Smoking Initiation	103429588	104429588
5	106455988	rs10060196	Smoking Initiation	105955988	106955988
5	106825618	rs72789626	Smoking Initiation	106325618	107325618
5	107365642	rs17165769	Smoking Initiation	106865642	107865642
5	133865452	rs329124	Smoking Initiation	133365452	134365452
5	154839646	rs1385108	Smoking Initiation	154339646	155339646
5	157707571	rs1173461	Smoking Initiation	157207571	158207571
5	161018271	rs11956866	Smoking Initiation	160518271	161518271
5	165096435	rs3909281	Smoking Initiation	164596435	165596435
5	165427280	rs3843905	Smoking Initiation	164927280	165927280
5	166063680	rs79476395	Smoking Initiation	165563680	166563680
5	166778503	rs6890961	Smoking Initiation	166278503	167278503
5	166989513	rs4044321	Smoking Initiation	166489513	167489513
5	167614971	rs2173019	Smoking Initiation	167114971	168114971
5	170299916	rs10042827	Smoking Initiation	169799916	170799916
5	173288534	rs359431	Smoking Initiation	172788534	173788534
6	26171250	rs1059490	Smoking Initiation	25671250	26671250
6	26571629	rs6932350	Smoking Initiation	26071629	27071629
6	28129789	rs1150668	Smoking Initiation	27629789	28629789
6	29796685	rs1632941	Smoking Initiation	29296685	30296685
6	41901763	rs3218116	Smoking Initiation	41401763	42401763
6	52895230	rs160631	Smoking Initiation	52395230	53395230
6	67521222	rs7743165	Smoking Initiation	67021222	68021222
6	67540984	rs79180767	Smoking Initiation	67040984	68040984
6	69470709	rs10945141	Smoking Initiation	68970709	69970709
6	92226609	rs17554906	Smoking Initiation	91726609	92726609
6	94175279	rs619087	Smoking Initiation	93675279	94675279
6	97702876	rs6568832	Smoking Initiation	97202876	98202876
6	98636905	rs12195240	Smoking Initiation	98136905	99136905
6	100347745	rs6936160	Smoking Initiation	99847745	100847745
6	101329173	rs12530388	Smoking Initiation	100829173	101829173
6	108994161	rs3800227	Smoking Initiation	108494161	109494161
6	111658371	rs118202	Smoking Initiation	111158371	112158371
6	156431856	rs73008357	Smoking Initiation	155931856	156931856
6	157738258	rs9331343	Smoking Initiation	157238258	158238258
6	158882320	rs10698713	Smoking Initiation	158382320	159382320
6	163807748	rs1737329	Smoking Initiation	163307748	164307748
7	1703675	rs10272990	Smoking Initiation	1203675	2203675
7	1870794	rs6948707	Smoking Initiation	1370794	2370794
7	3329967	rs10259715	Smoking Initiation	2829967	3829967
7	3503207	rs13237637	Smoking Initiation	3003207	4003207
7	69432311	rs79631993	Smoking Initiation	68932311	69932311
7	69484366	rs7809303	Smoking Initiation	68984366	69984366
7	77771983	rs7802996	Smoking Initiation	77271983	78271983
7	78139581	rs1030015	Smoking Initiation	77639581	78639581
7	88442568	rs4727189	Smoking Initiation	87942568	88942568
7	91281409	rs76841737	Smoking Initiation	90781409	91781409
7	96629103	rs11768481	Smoking Initiation	96129103	97129103
7	97707069	rs1799068	Smoking Initiation	97207069	98207069
7	99071478	rs13437771	Smoking Initiation	98571478	99571478
7	111100585	rs11766326	Smoking Initiation	110600585	111600585
7	114940159	rs6968380	Smoking Initiation	114440159	115440159
7	115077394	rs112913817	Smoking Initiation	114577394	115577394
7	117523709	rs10233018	Smoking Initiation	117023709	118023709
7	121954709	rs10953957	Smoking Initiation	121454709	122454709
7	132593831	rs77283305	Smoking Initiation	132093831	133093831
7	133589846	rs10279261	Smoking Initiation	133089846	134089846
7	133840652	rs1561112	Smoking Initiation	133340652	134340652
8	27344719	rs11780471	Smoking Initiation	26844719	27844719
8	27426077	rs1565735	Smoking Initiation	26926077	27926077
8	10143164	rs2952251	Smoking Initiation	9643164	10643164
8	10763655	rs4326350	Smoking Initiation	10263655	11263655
8	27425349	rs11783093	Smoking Initiation	26925349	27925349
8	52569449	rs7836565	Smoking Initiation	52069449	53069449
8	59814666	rs13261666	Smoking Initiation	59314666	60314666
8	64912021	rs3850736	Smoking Initiation	64412021	65412021
8	91096366	rs2063976	Smoking Initiation	90596366	91596366
8	92733282	rs6993429	Smoking Initiation	92233282	93233282
8	93048104	rs6986430	Smoking Initiation	92548104	93548104
8	93190014	rs9987376	Smoking Initiation	92690014	93690014
8	115374642	rs290601	Smoking Initiation	114874642	115874642
9	3025368	rs3847244	Smoking Initiation	2525368	3525368
9	3398679	rs11791671	Smoking Initiation	2898679	3898679
9	8282399	rs7024924	Smoking Initiation	7782399	8782399
9	10981069	rs6474609	Smoking Initiation	10481069	11481069
9	11161799	rs1931431	Smoking Initiation	10661799	11661799
9	20676454	rs7867822	Smoking Initiation	20176454	21176454
9	23831658	rs10966092	Smoking Initiation	23331658	24331658
9	29747488	rs10969352	Smoking Initiation	29247488	30247488
9	81354129	rs4877285	Smoking Initiation	80854129	81854129
9	81444104	rs1930371	Smoking Initiation	80944104	81944104
9	86707289	rs2378662	Smoking Initiation	86207289	87207289
9	120519111	rs1927901	Smoking Initiation	120019111	121019111
9	122061948	rs4837631	Smoking Initiation	121561948	122561948
9	128073097	rs1759433	Smoking Initiation	127573097	128573097
9	134334588	rs34553878	Smoking Initiation	133834588	134834588
9	134907263	rs7026534	Smoking Initiation	134407263	135407263
9	137989785	rs10858334	Smoking Initiation	137489785	138489785
10	8803551	rs10905461	Smoking Initiation	8303551	9303551
10	10043159	rs7920501	Smoking Initiation	9543159	10543159
10	11133823	rs1291821	Smoking Initiation	10633823	11633823
10	13533053	rs11258417	Smoking Initiation	13033053	14033053
10	22032942	rs7072776	Smoking Initiation	21532942	22532942
10	36634124	rs2796793	Smoking Initiation	36134124	37134124
10	56698174	rs1733760	Smoking Initiation	56198174	57198174
10	63674885	rs7921378	Smoking Initiation	63174885	64174885
10	103186838	rs7901883	Smoking Initiation	102686838	103686838
10	103960351	rs11594623	Smoking Initiation	103460351	104460351
10	104120522	rs11191269	Smoking Initiation	103620522	104620522
10	104403310	rs28408682	Smoking Initiation	103903310	104903310
10	104640052	rs12244388	Smoking Initiation	104140052	105140052
10	104852121	rs111842178	Smoking Initiation	104352121	105352121
10	106078937	rs34970111	Smoking Initiation	105578937	106578937
10	106460460	rs9787523	Smoking Initiation	105960460	106960460
10	106929313	rs11192347	Smoking Initiation	106429313	107429313
10	115378364	rs10885480	Smoking Initiation	114878364	115878364
10	118678712	rs4752018	Smoking Initiation	118178712	119178712
10	125680419	rs9423279	Smoking Initiation	125180419	126180419
11	27679916	rs6265	Smoking Initiation	27179916	28179916
11	28652996	rs4275621	Smoking Initiation	28152996	29152996
11	32956492	rs62618693	Smoking Initiation	32456492	33456492
11	41436297	rs2939756	Smoking Initiation	40936297	41936297
11	42442826	rs1381775	Smoking Initiation	41942826	42942826
11	46078656	rs2959084	Smoking Initiation	45578656	46578656
11	46393574	rs3740977	Smoking Initiation	45893574	46893574
11	64133552	rs61886926	Smoking Initiation	63633552	64633552
11	64485193	rs61884449	Smoking Initiation	63985193	64985193
11	65561468	rs644740	Smoking Initiation	65061468	66061468
11	73309393	rs7943721	Smoking Initiation	72809393	73809393
11	85980958	rs7929518	Smoking Initiation	85480958	86480958
11	92289734	rs586699	Smoking Initiation	91789734	92789734
11	111979741	rs76460663	Smoking Initiation	111479741	112479741
11	112912811	rs2155646	Smoking Initiation	112412811	113412811
11	112984491	rs78239456	Smoking Initiation	112484491	113484491
11	113660576	rs1713676	Smoking Initiation	113160576	114160576
11	113994505	rs238896	Smoking Initiation	113494505	114494505
11	121530888	rs540860	Smoking Initiation	121030888	122030888
11	121634334	rs1944689	Smoking Initiation	121134334	122134334
11	122023187	rs1834306	Smoking Initiation	121523187	122523187
11	131966264	rs1106363	Smoking Initiation	131466264	132466264
11	132098205	rs2010921	Smoking Initiation	131598205	132598205
12	16748721	rs11057005	Smoking Initiation	16248721	17248721
12	49952394	rs13906	Smoking Initiation	49452394	50452394
12	56474480	rs4759229	Smoking Initiation	55974480	56974480
12	69655167	rs7969559	Smoking Initiation	69155167	70155167
12	75263193	rs7134009	Smoking Initiation	74763193	75763193
12	112618346	rs77215829	Smoking Initiation	112118346	113118346
12	121083279	rs1109480	Smoking Initiation	120583279	121583279
12	133380790	rs11611651	Smoking Initiation	132880790	133880790
13	38172867	rs17197663	Smoking Initiation	37672867	38672867
13	38359676	rs4264267	Smoking Initiation	37859676	38859676
13	55834929	rs61959481	Smoking Initiation	55334929	56334929
13	55931424	rs3098272	Smoking Initiation	55431424	56431424
13	59265043	rs9538162	Smoking Initiation	58765043	59765043
13	59339281	rs1413119	Smoking Initiation	58839281	59839281
13	59454139	rs56367474	Smoking Initiation	58954139	59954139
13	59871584	rs55786907	Smoking Initiation	59371584	60371584
13	60705792	rs4886207	Smoking Initiation	60205792	61205792
13	66949370	rs9540731	Smoking Initiation	66449370	67449370
13	80191873	rs9545155	Smoking Initiation	79691873	80691873
13	81191176	rs1772572	Smoking Initiation	80691176	81691176
13	96823724	rs75674569	Smoking Initiation	96323724	97323724
13	100546450	rs7333559	Smoking Initiation	100046450	101046450
13	100648356	rs1108130	Smoking Initiation	100148356	101148356
13	101252635	rs12855717	Smoking Initiation	100752635	101752635
14	28346502	rs12878369	Smoking Initiation	27846502	28846502
14	29316842	rs2145451	Smoking Initiation	28816842	29816842
14	58653514	rs9323328	Smoking Initiation	58153514	59153514
14	77529375	rs1811739	Smoking Initiation	77029375	78029375
14	79563654	rs8005334	Smoking Initiation	79063654	80063654
14	80102233	rs34940743	Smoking Initiation	79602233	80602233
14	98362355	rs2925128	Smoking Initiation	97862355	98862355
14	98597552	rs1381287	Smoking Initiation	98097552	99097552
14	99693843	rs55913542	Smoking Initiation	99193843	100193843
15	36399479	rs1435672	Smoking Initiation	35899479	36899479
15	47685010	rs281296	Smoking Initiation	47185010	48185010
15	47935843	rs1435741	Smoking Initiation	47435843	48435843
15	63898709	rs56902655	Smoking Initiation	63398709	64398709
15	67476952	rs2289791	Smoking Initiation	66976952	67976952
15	74048768	rs60833441	Smoking Initiation	73548768	74548768
15	78025464	rs62007780	Smoking Initiation	77525464	78525464
15	83893243	rs12442563	Smoking Initiation	83393243	84393243
15	96858409	rs4310804	Smoking Initiation	96358409	97358409
15	99204101	rs8027457	Smoking Initiation	98704101	99704101
16	720986	rs1139897	Smoking Initiation	220986	1220986
16	5811367	rs11076962	Smoking Initiation	5311367	6311367
16	10173748	rs7192140	Smoking Initiation	9673748	10673748
16	17570220	rs9922607	Smoking Initiation	17070220	18070220
16	18050926	rs9941217	Smoking Initiation	17550926	18550926
16	24727064	rs7188873	Smoking Initiation	24227064	25227064
16	25351633	rs6497840	Smoking Initiation	24851633	25851633
16	49766772	rs4785187	Smoking Initiation	49266772	50266772
16	49891964	rs8050598	Smoking Initiation	49391964	50391964
16	50945156	rs12918191	Smoking Initiation	50445156	51445156
16	69576894	rs9302604	Smoking Initiation	69076894	70076894
16	72230694	rs9936784	Smoking Initiation	71730694	72730694
16	72574550	rs62052916	Smoking Initiation	72074550	73074550
16	72950468	rs4788676	Smoking Initiation	72450468	73450468
16	75620118	rs61537885	Smoking Initiation	75120118	76120118
16	75766873	rs117657830	Smoking Initiation	75266873	76266873
16	87443734	rs1050847	Smoking Initiation	86943734	87943734
16	89608702	rs11642231	Smoking Initiation	89108702	90108702
17	1995177	rs4790874	Smoking Initiation	1495177	2495177
17	7795972	rs11078713	Smoking Initiation	7295972	8295972
17	7803118	rs28441558	Smoking Initiation	7303118	8303118
17	16235462	rs11651955	Smoking Initiation	15735462	16735462
17	27323322	rs67777803	Smoking Initiation	26823322	27823322
17	30685935	rs2344976	Smoking Initiation	30185935	31185935
17	37824339	rs3764351	Smoking Initiation	37324339	38324339
17	44121579	rs72836318	Smoking Initiation	43621579	44621579
17	44793283	rs17692129	Smoking Initiation	44293283	45293283
17	50193197	rs75919030	Smoking Initiation	49693197	50693197
17	50243397	rs2938134	Smoking Initiation	49743397	50743397
17	77790135	rs2587507	Smoking Initiation	77290135	78290135
18	5872472	rs34342129	Smoking Initiation	5372472	6372472
18	25253297	rs4476253	Smoking Initiation	24753297	25753297
18	31696075	rs7505855	Smoking Initiation	31196075	32196075
18	36921851	rs8096225	Smoking Initiation	36421851	37421851
18	39297254	rs67050670	Smoking Initiation	38797254	39797254
18	41314171	rs2359180	Smoking Initiation	40814171	41814171
18	42658643	rs72898831	Smoking Initiation	42158643	43158643
18	49874515	rs8083764	Smoking Initiation	49374515	50374515
18	49967811	rs1373178	Smoking Initiation	49467811	50467811
18	50863861	rs62098013	Smoking Initiation	50363861	51363861
18	53661743	rs72938304	Smoking Initiation	53161743	54161743
18	72535282	rs11872397	Smoking Initiation	72035282	73035282
18	77574374	rs71367544	Smoking Initiation	77074374	78074374
19	4474725	rs76608582	Smoking Initiation	3974725	4974725
19	4965064	rs10853981	Smoking Initiation	4465064	5465064
19	18460956	rs113230003	Smoking Initiation	17960956	18960956
19	18566395	rs8103660	Smoking Initiation	18066395	19066395
19	51129745	rs117734003	Smoking Initiation	50629745	51629745
19	55879872	rs1126757	Smoking Initiation	55379872	56379872
20	61984317	rs6011779	Smoking Initiation	61484317	62484317
20	25195509	rs6050446	Smoking Initiation	24695509	25695509
20	29946968	rs6058782	Smoking Initiation	29446968	30446968
20	31175258	rs1555445	Smoking Initiation	30675258	31675258
20	42015801	rs6073075	Smoking Initiation	41515801	42515801
20	54462393	rs910912	Smoking Initiation	53962393	54962393
20	62406886	rs3810496	Smoking Initiation	61906886	62906886
21	40588819	rs4818005	Smoking Initiation	40088819	41088819
22	38397797	rs139896	Smoking Initiation	37897797	38897797
22	42698430	rs4822102	Smoking Initiation	42198430	43198430
22	46442288	rs9627272	Smoking Initiation	45942288	46942288

## Sheet: S Table 4 Exclusion_BMI_SMK
Supplementary Table 4. Number of SNPs from inclusion and exclusion of genomic regions associated with smoking behavior and BMI traits.
Trait	Loci	Strata	N. of Removed SNPs	% of total SNPs removed
Smoking behavior	473	A2	138327	0.1213
		B2	138203	0.1211
BMI	941	A2	284181	0.2492
		B2	284438	0.2492
Note: Loci, number of genomic loci associated with each trait, for which a 1Mb region centered on the lead SNP from prior GWAS was removed from LDSR analyses.

## Sheet: S Table 5 BMI Asso SNPs
Supplementary Table 5. SNPs associated with BMI
Chr	Position	rsID	start	stop
1	1708801	rs12044597	1208801	2208801
1	2444414	rs7535528	1944414	2944414
1	6715390	rs6577584	6215390	7215390
1	8741401	rs7556169	8241401	9241401
1	11284336	rs10779751	10784336	11784336
1	15966713	rs17448682	15466713	16466713
1	16828640	rs696606	16328640	17328640
1	17301672	rs761423	16801672	17801672
1	19510394	rs3762396	19010394	20010394
1	23399932	rs967605	22899932	23899932
1	33307987	rs785278	32807987	33807987
1	33776728	rs4653017	33276728	34276728
1	34602870	rs9426003	34102870	35102870
1	38053458	rs11583122	37553458	38553458
1	39569571	rs2282231	39069571	40069571
1	45620134	rs346722	45120134	46120134
1	46487168	rs946526	45987168	46987168
1	46487552	rs2275426	45987552	46987552
1	47700027	rs6700838	47200027	48200027
1	49828663	rs7531656	49328663	50328663
1	50836334	rs2356865	50336334	51336334
1	62594677	rs2481665	62094677	63094677
1	65987164	rs11208662	65487164	66487164
1	72837239	rs7531118	72337239	73337239
1	72885281	rs2590942	72385281	73385281
1	74997762	rs12042908	74497762	75497762
1	77557339	rs12035349	77057339	78057339
1	78623626	rs17391694	78123626	79123626
1	80791708	rs2154297	80291708	81291708
1	82379446	rs284227	81879446	82879446
1	92976590	rs6690764	92476590	93476590
1	96943994	rs1973993	96443994	97443994
1	97388226	rs2030342	96888226	97888226
1	98320492	rs4372296	97820492	98820492
1	101024370	rs1158103	100524370	101524370
1	107617707	rs1730859	107117707	108117707
1	107885018	rs12035149	107385018	108385018
1	107977075	rs17531363	107477075	108477075
1	110082886	rs7550711	109582886	110582886
1	110123971	rs3768486	109623971	110623971
1	112318484	rs12033257	111818484	112818484
1	118852975	rs12731372	118352975	119352975
1	119546842	rs10923724	119046842	120046842
1	151018861	rs6587552	150518861	151518861
1	154991389	rs905938	154491389	155491389
1	155983710	rs11577179	155483710	156483710
1	167280354	rs10733051	166780354	167780354
1	173473713	rs912768	172973713	173973713
1	173549827	rs12039524	173049827	174049827
1	174002465	rs11803119	173502465	174502465
1	174126742	rs6681627	173626742	174626742
1	174478100	rs12564992	173978100	174978100
1	174883994	rs6700816	174383994	175383994
1	174972588	rs11590474	174472588	175472588
1	174983543	rs17302346	174483543	175483543
1	177889480	rs543874	177389480	178389480
1	190239907	rs10920678	189739907	190739907
1	195047936	rs12041258	194547936	195547936
1	197012111	rs10754210	196512111	197512111
1	201841476	rs2820311	201341476	202341476
1	202116238	rs9077	201616238	202616238
1	205774839	rs823074	205274839	206274839
1	209543560	rs17014375	209043560	210043560
1	219633869	rs11118308	219133869	220133869
1	225668524	rs10915840	225168524	226168524
1	242986063	rs2491864	242486063	243486063
1	243533273	rs12042959	243033273	244033273
1	243722892	rs3753549	243222892	244222892
2	295255	rs6548221	-204745	795255
2	416815	rs4639527	-83185	916815
2	471514	rs2724861	-28486	971514
2	512490	rs7425440	12490	1012490
2	516696	rs2974255	16696	1016696
2	603088	rs4854326	103088	1103088
2	632348	rs13021737	132348	1132348
2	5830599	rs3922853	5330599	6330599
2	6155557	rs10929925	5655557	6655557
2	12851120	rs7607490	12351120	13351120
2	25150296	rs10182181	24650296	25650296
2	28973883	rs4372836	28473883	29473883
2	35512183	rs17327461	35012183	36012183
2	37046657	rs4670626	36546657	37546657
2	40291940	rs6713781	39791940	40791940
2	46878616	rs17035438	46378616	47378616
2	48954905	rs7561278	48454905	49454905
2	50233352	rs930295	49733352	50733352
2	50735943	rs7598402	50235943	51235943
2	50865334	rs2194385	50365334	51365334
2	51171962	rs968972	50671962	51671962
2	51834839	rs10168197	51334839	52334839
2	55281901	rs7601895	54781901	55781901
2	56603985	rs13432055	56103985	57103985
2	58481863	rs6753170	57981863	58981863
2	58792377	rs929641	58292377	59292377
2	58935282	rs4671328	58435282	59435282
2	59307725	rs6545714	58807725	59807725
2	60164634	rs4671358	59664634	60664634
2	60285100	rs980329	59785100	60785100
2	61307982	rs12713433	60807982	61807982
2	61619267	rs10190332	61119267	62119267
2	62848319	rs13417156	62348319	63348319
2	67825685	rs2902021	67325685	68325685
2	69562127	rs7607351	69062127	70062127
2	79482643	rs934515	78982643	79982643
2	81358877	rs984902	80858877	81858877
2	81816251	rs1371108	81316251	82316251
2	86766153	rs7557796	86266153	87266153
2	100830040	rs4303732	100330040	101330040
2	102436738	rs12615778	101936738	102936738
2	103496700	rs10203277	102996700	103996700
2	104421692	rs6711584	103921692	104921692
2	105466005	rs1451533	104966005	105966005
2	110010962	rs4676084	109510962	110510962
2	113955074	rs902695	113455074	114455074
2	142293146	rs17551974	141793146	142793146
2	142959931	rs2890652	142459931	143459931
2	143960593	rs6710871	143460593	144460593
2	145616899	rs7560871	145116899	146116899
2	147907202	rs453520	147407202	148407202
2	151198990	rs16828086	150698990	151698990
2	156018263	rs7600699	155518263	156518263
2	172599615	rs6738445	172099615	173099615
2	175000711	rs10930641	174500711	175500711
2	181607676	rs9630985	181107676	182107676
2	188325474	rs993954	187825474	188825474
2	198166565	rs919433	197666565	198666565
2	198585087	rs10497807	198085087	199085087
2	199169278	rs12991989	198669278	199669278
2	204012790	rs7564679	203512790	204512790
2	206084372	rs12694021	205584372	206584372
2	207244783	rs972540	206744783	207744783
2	208255518	rs17203016	207755518	208755518
2	211608379	rs4673553	211108379	212108379
2	211983316	rs1437929	211483316	212483316
2	213413231	rs7599312	212913231	213913231
2	219279097	rs7607369	218779097	219779097
2	220163543	rs11889536	219663543	220663543
2	228891702	rs12479233	228391702	229391702
2	229016917	rs10211055	228516917	229516917
2	230663576	rs6720868	230163576	231163576
3	6009092	rs10510321	5509092	6509092
3	8138801	rs1554193	7638801	8638801
3	9514856	rs3915844	9014856	10014856
3	12394840	rs1899951	11894840	12894840
3	13345450	rs580438	12845450	13845450
3	15873407	rs11128760	15373407	16373407
3	20441050	rs4858193	19941050	20941050
3	21794904	rs11711337	21294904	22294904
3	25106437	rs6804842	24606437	25606437
3	28727523	rs6786125	28227523	29227523
3	34700713	rs10865858	34200713	35200713
3	37153431	rs2047632	36653431	37653431
3	41310470	rs9814633	40810470	41810470
3	42308735	rs10460960	41808735	42808735
3	42418446	rs28350	41918446	42918446
3	46742019	rs6442021	46242019	47242019
3	48130893	rs6442101	47630893	48630893
3	48207997	rs3731544	47707997	48707997
3	48732480	rs17080319	48232480	49232480
3	49088112	rs9846123	48588112	49588112
3	49237334	rs12637576	48737334	49737334
3	49343175	rs2230929	48843175	49843175
3	49936102	rs2230590	49436102	50436102
3	50080174	rs12631248	49580174	50580174
3	50420554	rs2236950	49920554	50920554
3	50820486	rs9838283	50320486	51320486
3	51184893	rs9827072	50684893	51684893
3	51243837	rs13095652	50743837	51743837
3	51754424	rs11929028	51254424	52254424
3	52084040	rs3821841	51584040	52584040
3	52815905	rs2710323	52315905	53315905
3	53777176	rs2680648	53277176	54277176
3	56114861	rs12488237	55614861	56614861
3	61236462	rs2365389	60736462	61736462
3	62481063	rs1452075	61981063	62981063
3	62713143	rs925018	62213143	63213143
3	70539559	rs11915371	70039559	71039559
3	77624784	rs775731	77124784	78124784
3	81792112	rs3849570	81292112	82292112
3	83763541	rs10511093	83263541	84263541
3	85658230	rs1375561	85158230	86158230
3	85866335	rs2122042	85366335	86366335
3	89331055	rs12638746	88831055	89831055
3	89392778	rs9832305	88892778	89892778
3	89442305	rs6551410	88942305	89942305
3	89443784	rs6803870	88943784	89943784
3	90428286	rs9714342	89928286	90928286
3	94038085	rs1454687	93538085	94538085
3	104606130	rs1436343	104106130	105106130
3	107342662	rs13321566	106842662	107842662
3	107820063	rs7640424	107320063	108320063
3	108119071	rs4273371	107619071	108619071
3	114399296	rs17681451	113899296	114899296
3	115071668	rs16823670	114571668	115571668
3	115417865	rs3772934	114917865	115917865
3	116937546	rs6804181	116437546	117437546
3	119571541	rs4624596	119071541	120071541
3	123093541	rs2124499	122593541	123593541
3	124687767	rs1909586	124187767	125187767
3	125189782	rs9809534	124689782	125689782
3	131758077	rs1320903	131258077	132258077
3	134665159	rs10935143	134165159	135165159
3	135484734	rs9289499	134984734	135984734
3	135621417	rs1014312	135121417	136121417
3	135898984	rs6786582	135398984	136398984
3	136056184	rs17199978	135556184	136556184
3	136744386	rs181732	136244386	137244386
3	136845666	rs9881036	136345666	137345666
3	136907111	rs4678297	136407111	137407111
3	136979939	rs1600136	136479939	137479939
3	137047387	rs7616371	136547387	137547387
3	137215820	rs4342060	136715820	137715820
3	141275436	rs16851483	140775436	141775436
3	154034950	rs355777	153534950	154534950
3	156299313	rs7615297	155799313	156799313
3	156893782	rs6767619	156393782	157393782
3	157985182	rs827092	157485182	158485182
3	170744815	rs5396	170244815	171244815
3	171129859	rs13085472	170629859	171629859
3	173095123	rs39654	172595123	173595123
3	176341188	rs1454148	175841188	176841188
3	181329682	rs6443750	180829682	181829682
3	183486117	rs262956	182986117	183986117
3	184044433	rs2293605	183544433	184544433
3	185834499	rs9816226	185334499	186334499
3	193639623	rs13072095	193139623	194139623
3	196088464	rs6764533	195588464	196588464
4	6492739	rs4524456	5992739	6992739
4	10491040	rs7692088	9991040	10991040
4	16600664	rs6818414	16100664	17100664
4	18514827	rs1477887	18014827	19014827
4	20263058	rs1323068	19763058	20763058
4	25428296	rs9291467	24928296	25928296
4	28561990	rs6448587	28061990	29061990
4	30843533	rs1345148	30343533	31343533
4	38692835	rs1000096	38192835	39192835
4	44514468	rs1866510	44014468	45014468
4	45182527	rs10938397	44682527	45682527
4	49064487	rs2768950	48564487	49564487
4	52926216	rs711347	52426216	53426216
4	55221467	rs1492767	54721467	55721467
4	55505360	rs2192158	55005360	56005360
4	60253877	rs925421	59753877	60753877
4	65700865	rs11945861	65200865	66200865
4	80794681	rs7674623	80294681	81294681
4	89054667	rs4148155	88554667	89554667
4	91253956	rs1903579	90753956	91753956
4	102183594	rs2850969	101683594	102683594
4	102708997	rs7377083	102208997	103208997
4	103188709	rs13107325	102688709	103688709
4	103936001	rs6843738	103436001	104436001
4	112713436	rs326889	112213436	113213436
4	115124089	rs7694732	114624089	115624089
4	119101723	rs1403846	118601723	119601723
4	130731284	rs4864201	130231284	131231284
4	137083193	rs1296328	136583193	137583193
4	140881964	rs769674	140381964	141381964
4	143663206	rs331949	143163206	144163206
4	145986668	rs1455137	145486668	146486668
4	147376805	rs11736228	146876805	147876805
4	153075491	rs6827083	152575491	153575491
4	162129844	rs13110266	161629844	162629844
4	163038241	rs17538472	162538241	163538241
4	171632637	rs1522569	171132637	172132637
4	180167906	rs7683836	179667906	180667906
5	27185904	rs4518345	26685904	27685904
5	43191033	rs7730004	42691033	43691033
5	50914726	rs12189178	50414726	51414726
5	59208302	rs6879326	58708302	59708302
5	60712212	rs6449531	60212212	61212212
5	63932234	rs6888159	63432234	64432234
5	64168193	rs2367112	63668193	64668193
5	66175682	rs25832	65675682	66675682
5	75003678	rs2307111	74503678	75503678
5	77372852	rs368863	76872852	77872852
5	80818639	rs12514473	80318639	81318639
5	86420392	rs17591778	85920392	86920392
5	86727027	rs7702514	86227027	87227027
5	86754835	rs186543	86254835	87254835
5	86908920	rs17285919	86408920	87408920
5	87125578	rs1423627	86625578	87625578
5	87159003	rs710355	86659003	87659003
5	87730027	rs7444298	87230027	88230027
5	87866793	rs13175892	87366793	88366793
5	87932809	rs4916661	87432809	88432809
5	87934851	rs2098618	87434851	88434851
5	87988733	rs2304607	87488733	88488733
5	88219964	rs10037047	87719964	88719964
5	88858208	rs12655756	88358208	89358208
5	94206202	rs159032	93706202	94706202
5	95728898	rs6235	95228898	96228898
5	95856501	rs2611742	95356501	96356501
5	95933162	rs174415	95433162	96433162
5	96080883	rs3822683	95580883	96580883
5	106506697	rs7710595	106006697	107006697
5	107439012	rs40067	106939012	107939012
5	119372533	rs6595205	118872533	119872533
5	122733317	rs7711753	122233317	123233317
5	130356413	rs6877851	129856413	130856413
5	133865452	rs329124	133365452	134365452
5	136571959	rs13163306	136071959	137071959
5	137631073	rs7716275	137131073	138131073
5	138061341	rs160401	137561341	138561341
5	138372345	rs4643949	137872345	138872345
5	139080745	rs13174863	138580745	139580745
5	140992235	rs3844598	140492235	141492235
5	141777439	rs254428	141277439	142277439
5	144484261	rs2190788	143984261	144984261
5	151254297	rs10066835	150754297	151754297
5	152274478	rs12659802	151774478	152774478
5	153095918	rs10035289	152595918	153595918
5	153537893	rs7715256	153037893	154037893
5	157516393	rs1650586	157016393	158016393
5	158271680	rs17056301	157771680	158771680
5	165185571	rs7727781	164685571	165685571
5	167293652	rs17525725	166793652	167793652
5	167352783	rs248139	166852783	167852783
5	168192944	rs1014194	167692944	168692944
5	170459675	rs7730898	169959675	170959675
6	9510030	rs9463175	9010030	10010030
6	9952059	rs9396763	9452059	10452059
6	12124855	rs2228213	11624855	12624855
6	13189275	rs9367368	12689275	13689275
6	19078274	rs2842385	18578274	19578274
6	19211776	rs9460306	18711776	19711776
6	20705590	rs11753081	20205590	21205590
6	21919387	rs7760082	21419387	22419387
6	23876240	rs6900723	23376240	24376240
6	27251379	rs13207082	26751379	27751379
6	27293049	rs17739298	26793049	27793049
6	27408181	rs760880	26908181	27908181
6	27527205	rs6908295	27027205	28027205
6	27859568	rs200968	27359568	28359568
6	28059458	rs3734572	27559458	28559458
6	28296863	rs853679	27796863	28796863
6	31322367	rs3819299	30822367	31822367
6	31892592	rs498240	31392592	32392592
6	33554147	rs419261	33054147	34054147
6	34617144	rs2814992	34117144	35117144
6	34644749	rs12215331	34144749	35144749
6	34683635	rs6938239	34183635	35183635
6	34975415	rs2140418	34475415	35475415
6	35033854	rs820077	34533854	35533854
6	35512955	rs3807049	35012955	36012955
6	35614744	rs17542466	35114744	36114744
6	35619554	rs1475774	35119554	36119554
6	35672330	rs9394312	35172330	36172330
6	35709678	rs9470086	35209678	36209678
6	38214150	rs17757975	37714150	38714150
6	40080069	rs847747	39580069	40580069
6	40348653	rs2033529	39848653	40848653
6	41133806	rs7748777	40633806	41633806
6	42676480	rs9349239	42176480	43176480
6	43757896	rs998584	43257896	44257896
6	49837540	rs13203286	49337540	50337540
6	50054296	rs11756653	49554296	50554296
6	50566383	rs2295896	50066383	51066383
6	50756951	rs4383818	50256951	51256951
6	50763935	rs10456637	50263935	51263935
6	50803050	rs987237	50303050	51303050
6	50820940	rs2635727	50320940	51320940
6	50914343	rs1178060	50414343	51414343
6	51096424	rs2252300	50596424	51596424
6	51160682	rs2504674	50660682	51660682
6	51546123	rs9370042	51046123	52046123
6	51638877	rs2397061	51138877	52138877
6	51822297	rs1266922	51322297	52322297
6	51825285	rs1358808	51325285	52325285
6	51843542	rs6922855	51343542	52343542
6	51874745	rs765332	51374745	52374745
6	53693410	rs4278019	53193410	54193410
6	53990465	rs816364	53490465	54490465
6	54724405	rs1503139	54224405	55224405
6	55013291	rs9475173	54513291	55513291
6	55169801	rs2653365	54669801	55669801
6	56810539	rs1020548	56310539	57310539
6	57642076	rs12207241	57142076	58142076
6	57964315	rs4339513	57464315	58464315
6	58060143	rs6459326	57560143	58560143
6	58298846	rs926279	57798846	58798846
6	58705746	rs6904676	58205746	59205746
6	69968484	rs6922214	69468484	70468484
6	73742334	rs6921533	73242334	74242334
6	73922654	rs9688431	73422654	74422654
6	83433228	rs9294260	82933228	83933228
6	86354442	rs13209753	85854442	86854442
6	87606842	rs1853639	87106842	88106842
6	90296588	rs9362662	89796588	90796588
6	93913200	rs1324110	93413200	94413200
6	97374850	rs13203153	96874850	97874850
6	97753223	rs13209872	97253223	98253223
6	98539519	rs901630	98039519	99039519
6	104493098	rs6919443	103993098	104993098
6	104799007	rs156151	104299007	105299007
6	108996963	rs3800229	108496963	109496963
6	120213880	rs2357760	119713880	120713880
6	124925032	rs2875762	124425032	125425032
6	126089285	rs13209968	125589285	126589285
6	130349119	rs6569648	129849119	130849119
6	131897278	rs2781668	131397278	132397278
6	137675541	rs13201877	137175541	138175541
6	153381622	rs2185027	152881622	153881622
6	154309808	rs10499276	153809808	154809808
6	160774459	rs487060	160274459	161274459
6	163033350	rs13191362	162533350	163533350
7	897847	rs7796608	397847	1397847
7	1273845	rs10275044	773845	1773845
7	2103668	rs6461115	1603668	2603668
7	3125220	rs4722398	2625220	3625220
7	5542513	rs6463489	5042513	6042513
7	6418275	rs7784465	5918275	6918275
7	17287106	rs6968554	16787106	17787106
7	21470536	rs40245	20970536	21970536
7	24354300	rs4307239	23854300	24854300
7	26526960	rs12666574	26026960	27026960
7	26698848	rs11971041	26198848	27198848
7	27231762	rs4722672	26731762	27731762
7	28196413	rs849135	27696413	28696413
7	32368524	rs215632	31868524	32868524
7	35080931	rs329277	34580931	35580931
7	39054538	rs1229057	38554538	39554538
7	44522617	rs10268050	44022617	45022617
7	44784697	rs799449	44284697	45284697
7	49616203	rs10269783	49116203	50116203
7	50564204	rs3807566	50064204	51064204
7	69598328	rs1035010	69098328	70098328
7	70040558	rs4718966	69540558	70540558
7	71888157	rs993931	71388157	72388157
7	73058017	rs7777102	72558017	73558017
7	74094721	rs13227433	73594721	74594721
7	75101065	rs17207196	74601065	75601065
7	77055885	rs740157	76555885	77555885
7	77417584	rs1544459	76917584	77917584
7	77829768	rs1852006	77329768	78329768
7	78121458	rs7805441	77621458	78621458
7	78144371	rs6963840	77644371	78644371
7	93232057	rs13247665	92732057	93732057
7	94033031	rs411717	93533031	94533031
7	99064466	rs13240600	98564466	99564466
7	100804430	rs1048365	100304430	101304430
7	103417557	rs11496125	102917557	103917557
7	109173373	rs10953620	108673373	109673373
7	113353254	rs13227658	112853254	113853254
7	114349212	rs12705987	113849212	114849212
7	121964349	rs1899689	121464349	122464349
7	126721231	rs2283093	126221231	127221231
7	130408415	rs7779498	129908415	130908415
7	130466854	rs972283	129966854	130966854
7	131619847	rs1593304	131119847	132119847
7	131896813	rs874454	131396813	132396813
7	137424509	rs3800649	136924509	137924509
7	138794149	rs1814170	138294149	139294149
7	147668180	rs11773362	147168180	148168180
7	150668514	rs4725984	150168514	151168514
8	4137396	rs17069831	3637396	4637396
8	4288577	rs1658820	3788577	4788577
8	8380471	rs7827182	7880471	8880471
8	9511654	rs1394	9011654	10011654
8	9785503	rs1399054	9285503	10285503
8	9790041	rs497417	9290041	10290041
8	10626280	rs12682565	10126280	11126280
8	10647823	rs11250076	10147823	11147823
8	10782004	rs7832003	10282004	11282004
8	10788875	rs11783247	10288875	11288875
8	10864363	rs9657542	10364363	11364363
8	11060638	rs2409730	10560638	11560638
8	11617240	rs12458	11117240	12117240
8	11828200	rs4841659	11328200	12328200
8	14095900	rs13263601	13595900	14595900
8	14324437	rs10110727	13824437	14824437
8	15197115	rs11987383	14697115	15697115
8	15536311	rs2543132	15036311	16036311
8	20639811	rs4366093	20139811	21139811
8	23389571	rs11781222	22889571	23889571
8	26334167	rs1594830	25834167	26834167
8	27167942	rs17446091	26667942	27667942
8	28021769	rs1982441	27521769	28521769
8	28118130	rs2100814	27618130	28618130
8	30856464	rs1362910	30356464	31356464
8	34503776	rs7844647	34003776	35003776
8	38332318	rs881301	37832318	38832318
8	64720693	rs4737183	64220693	65220693
8	67202787	rs16932761	66702787	67702787
8	73439070	rs1431659	72939070	73939070
8	74689288	rs2170382	74189288	75189288
8	77228222	rs1405348	76728222	77728222
8	81375457	rs16907751	80875457	81875457
8	85077686	rs733594	84577686	85577686
8	85696337	rs2634047	85196337	86196337
8	87519542	rs7006629	87019542	88019542
8	89461609	rs1700137	88961609	89961609
8	95582606	rs12680842	95082606	96082606
8	101947453	rs3134353	101447453	102447453
8	116559435	rs3808434	116059435	117059435
8	116662038	rs2721965	116162038	117162038
8	118863061	rs11781699	118363061	119363061
8	118946541	rs10955841	118446541	119446541
8	132879047	rs12675063	132379047	133379047
8	138215228	rs16906845	137715228	138715228
8	142630782	rs903959	142130782	143130782
8	144910239	rs4076358	144410239	145410239
9	6959840	rs7042372	6459840	7459840
9	8845911	rs1865341	8345911	9345911
9	11831420	rs17820822	11331420	12331420
9	14651283	rs11790280	14151283	15151283
9	15670492	rs6474945	15170492	16170492
9	16719445	rs10962549	16219445	17219445
9	27612918	rs483752	27112918	28112918
9	27777012	rs7874154	27277012	28277012
9	28410996	rs1412235	27910996	28910996
9	33820938	rs10971712	33320938	34320938
9	37183628	rs13290794	36683628	37683628
9	73791849	rs2174307	73291849	74291849
9	81367391	rs10867256	80867391	81867391
9	83263089	rs17351791	82763089	83763089
9	88897891	rs3739733	88397891	89397891
9	92191256	rs10797115	91691256	92691256
9	94180627	rs7869771	93680627	94680627
9	96482633	rs4744275	95982633	96982633
9	101481205	rs450231	100981205	101981205
9	103061366	rs10118701	102561366	103561366
9	104396304	rs10989568	103896304	104896304
9	109072075	rs7024334	108572075	109572075
9	111932342	rs6477694	111432342	112432342
9	120378483	rs1928295	119878483	120878483
9	122631560	rs7865157	122131560	123131560
9	126096522	rs10818810	125596522	126596522
9	127049237	rs10818938	126549237	127549237
9	128616073	rs4515655	128116073	129116073
9	129390800	rs3829849	128890800	129890800
9	129419025	rs3902840	128919025	129919025
9	129467340	rs13292976	128967340	129967340
9	129940416	rs3739555	129440416	130440416
9	131027982	rs7871866	130527982	131527982
9	133783566	rs4740383	133283566	134283566
9	140646121	rs11792069	140146121	141146121
10	2585792	rs11251352	2085792	3085792
10	16750129	rs7893571	16250129	17250129
10	19776828	rs12776880	19276828	20276828
10	21821274	rs7084454	21321274	22321274
10	27318776	rs3781099	26818776	27818776
10	33862727	rs3851083	33362727	34362727
10	53680085	rs1937684	53180085	54180085
10	65314711	rs2163188	64814711	65814711
10	76047464	rs12098284	75547464	76547464
10	87410904	rs7899106	86910904	87910904
10	88096047	rs10887578	87596047	88596047
10	93032943	rs2631681	92532943	93532943
10	99032375	rs793520	98532375	99532375
10	99769388	rs577525	99269388	100269388
10	100017453	rs1983864	99517453	100517453
10	102395440	rs17094222	101895440	102895440
10	102452136	rs11190661	101952136	102952136
10	102635475	rs10883553	102135475	103135475
10	103206115	rs9787495	102706115	103706115
10	103984060	rs7083450	103484060	104484060
10	104412049	rs10883759	103912049	104912049
10	104685299	rs12411886	104185299	105185299
10	105033015	rs1712517	104533015	105533015
10	105675946	rs9419958	105175946	106175946
10	114758349	rs7903146	114258349	115258349
10	118672531	rs10886017	118172531	119172531
10	125220036	rs845084	124720036	125720036
10	126594078	rs17636031	126094078	127094078
11	2234690	rs10840606	1734690	2734690
11	8694073	rs12575252	8194073	9194073
11	11796727	rs1037587	11296727	12296727
11	13294268	rs900144	12794268	13794268
11	17394073	rs10832778	16894073	17894073
11	27677041	rs7124442	27177041	28177041
11	27679916	rs6265	27179916	28179916
11	28629115	rs11030385	28129115	29129115
11	28763321	rs7948120	28263321	29263321
11	29158495	rs1552717	28658495	29658495
11	30243868	rs1782507	29743868	30743868
11	32131303	rs223051	31631303	32631303
11	43551416	rs10838122	43051416	44051416
11	43728534	rs12577642	43228534	44228534
11	45706453	rs10769165	45206453	46206453
11	46422686	rs12574668	45922686	46922686
11	46520302	rs17197116	46020302	47020302
11	46895378	rs11039014	46395378	47395378
11	47529947	rs7124681	47029947	48029947
11	47836302	rs7131262	47336302	48336302
11	48286256	rs10838852	47786256	48786256
11	48630323	rs7478904	48130323	49130323
11	48901553	rs1473579	48401553	49401553
11	49459474	rs7120873	48959474	49959474
11	49620595	rs7924371	49120595	50120595
11	49994823	rs10839472	49494823	50494823
11	54914689	rs2612203	54414689	55414689
11	55091574	rs10459012	54591574	55591574
11	55323307	rs551137	54823307	55823307
11	55686588	rs11231548	55186588	56186588
11	56206141	rs4939051	55706141	56706141
11	56446833	rs4542429	55946833	56946833
11	56973793	rs1943477	56473793	57473793
11	64082807	rs11600990	63582807	64582807
11	65594820	rs7102454	65094820	66094820
11	65886662	rs524281	65386662	66386662
11	66662731	rs7122539	66162731	67162731
11	69299771	rs587230	68799771	69799771
11	69481969	rs1789165	68981969	69981969
11	70563286	rs2440885	70063286	71063286
11	72444583	rs7123876	71944583	72944583
11	78040259	rs7117238	77540259	78540259
11	86133416	rs1452134	85633416	86633416
11	89966202	rs10830452	89466202	90466202
11	93221105	rs2605603	92721105	93721105
11	113234679	rs719802	112734679	113734679
11	115044850	rs1048932	114544850	115544850
11	115623272	rs12417072	115123272	116123272
11	117017530	rs12420725	116517530	117517530
11	117267884	rs573455	116767884	117767884
11	118365210	rs9332817	117865210	118865210
11	118913993	rs1003081	118413993	119413993
11	121942512	rs4936671	121442512	122442512
11	122522375	rs7941030	122022375	123022375
11	122765667	rs3134438	122265667	123265667
11	131957293	rs1625427	131457293	132457293
11	132641959	rs4936175	132141959	133141959
11	133767622	rs329651	133267622	134267622
11	133827733	rs3802924	133327733	134327733
11	134601012	rs12364470	134101012	135101012
12	939480	rs11611246	439480	1439480
12	2152655	rs2429150	1652655	2652655
12	14413931	rs12422552	13913931	14913931
12	17212881	rs10744146	16712881	17712881
12	17360254	rs10840674	16860254	17860254
12	18789007	rs621042	18289007	19289007
12	20473758	rs7134375	19973758	20973758
12	23067302	rs2467110	22567302	23567302
12	24060075	rs10842240	23560075	24560075
12	33379440	rs10772055	32879440	33879440
12	38242029	rs12306932	37742029	38742029
12	38529333	rs17096549	38029333	39029333
12	39159190	rs6580755	38659190	39659190
12	39329294	rs7958206	38829294	39829294
12	39428802	rs10876418	38928802	39928802
12	39982413	rs11172702	39482413	40482413
12	41880909	rs2733287	41380909	42380909
12	48180508	rs2240108	47680508	48680508
12	49987929	rs7965658	49487929	50487929
12	50247468	rs7138803	49747468	50747468
12	51593616	rs4077093	51093616	52093616
12	54653258	rs4759073	54153258	55153258
12	56508409	rs4759228	56008409	57008409
12	60964108	rs7975187	60464108	61464108
12	68205604	rs1819844	67705604	68705604
12	69642315	rs10878946	69142315	70142315
12	82465797	rs11115176	81965797	82965797
12	89899912	rs7313924	89399912	90399912
12	90595383	rs2731222	90095383	91095383
12	97586257	rs10745785	97086257	98086257
12	99560183	rs651548	99060183	100060183
12	103658096	rs4764949	103158096	104158096
12	108413828	rs11611496	107913828	108913828
12	110046698	rs17608150	109546698	110546698
12	110903380	rs6606686	110403380	111403380
12	111768973	rs6490055	111268973	112268973
12	111780998	rs1558236	111280998	112280998
12	111800258	rs3809272	111300258	112300258
12	112019799	rs12369009	111519799	112519799
12	112771063	rs10850031	112271063	113271063
12	112871372	rs11066301	112371372	113371372
12	114437708	rs4766710	113937708	114937708
12	117579274	rs884282	117079274	118079274
12	118409640	rs7973955	117909640	118909640
12	121661966	rs3887080	121161966	122161966
12	124409502	rs7133378	123909502	124909502
12	124506631	rs10773049	124006631	125006631
12	133481917	rs7968230	132981917	133981917
13	28011963	rs1218822	27511963	28511963
13	28047269	rs1006353	27547269	28547269
13	28620036	rs9507983	28120036	29120036
13	28681228	rs9554263	28181228	29181228
13	31033232	rs1045411	30533232	31533232
13	33184288	rs9595908	32684288	33684288
13	36230485	rs9544915	35730485	36730485
13	40783323	rs9603697	40283323	41283323
13	54102206	rs12429545	53602206	54602206
13	54694130	rs10467530	54194130	55194130
13	58402479	rs9527706	57902479	58902479
13	59178258	rs9538141	58678258	59678258
13	59425111	rs1333423	58925111	59925111
13	65884191	rs892261	65384191	66384191
13	66205704	rs9540493	65705704	66705704
13	67472713	rs9571687	66972713	67972713
13	76386075	rs629443	75886075	76886075
13	78371890	rs1668633	77871890	78871890
13	79563749	rs9530843	79063749	80063749
13	96922191	rs1927790	96422191	97422191
13	99120484	rs7334078	98620484	99620484
13	111984244	rs2479958	111484244	112484244
14	25928179	rs10132280	25428179	26428179
14	29680331	rs4981693	29180331	30180331
14	29736838	rs12885454	29236838	30236838
14	30484722	rs8016859	29984722	30984722
14	33302882	rs17522122	32802882	33802882
14	35673470	rs9806058	35173470	36173470
14	40101060	rs1956151	39601060	40601060
14	47272423	rs12587412	46772423	47772423
14	62360464	rs217671	61860464	62860464
14	65426216	rs2412107	64926216	65926216
14	65910844	rs11844682	65410844	66410844
14	69789755	rs3902951	69289755	70289755
14	72269668	rs1205106	71769668	72769668
14	77529783	rs17105272	77029783	78029783
14	79499850	rs10146527	78999850	79999850
14	79903993	rs2003616	79403993	80403993
14	79940383	rs7144011	79440383	80440383
14	82684748	rs799132	82184748	83184748
14	88308044	rs12888545	87808044	88808044
14	91512339	rs1951455	91012339	92012339
14	92428410	rs2160077	91928410	92928410
14	97258752	rs10131890	96758752	97758752
14	98626578	rs17096552	98126578	99126578
14	99671788	rs3850422	99171788	100171788
14	101144596	rs12147845	100644596	101644596
14	101539384	rs7147503	101039384	102039384
14	102649451	rs8016771	102149451	103149451
14	103246470	rs3803286	102746470	103746470
14	103862322	rs2010281	103362322	104362322
15	27040082	rs4906908	26540082	27540082
15	31843528	rs4284600	31343528	32343528
15	35826859	rs7181610	35326859	36326859
15	36402716	rs8036040	35902716	36902716
15	41751678	rs316611	41251678	42251678
15	46584787	rs12439798	46084787	47084787
15	51748610	rs3736485	51248610	52248610
15	57120989	rs1657930	56620989	57620989
15	60908307	rs340025	60408307	61408307
15	61445514	rs8033510	60945514	61945514
15	62150364	rs17238110	61650364	62650364
15	62316035	rs12595158	61816035	62816035
15	63793238	rs11635675	63293238	64293238
15	64849904	rs6494481	64349904	65349904
15	66741387	rs11629783	66241387	67241387
15	68103632	rs16951319	67603632	68603632
15	68104367	rs13329567	67604367	68604367
15	73093991	rs7164727	72593991	73593991
15	76150965	rs2593280	75650965	76650965
15	76755506	rs403656	76255506	77255506
15	76863838	rs2459359	76363838	77363838
15	77156899	rs10519151	76656899	77656899
15	77207277	rs4886506	76707277	77707277
15	77254544	rs12148386	76754544	77754544
15	77799657	rs4886869	77299657	78299657
15	77915282	rs8024932	77415282	78415282
15	78012618	rs11855853	77512618	78512618
15	78117685	rs6495252	77617685	78617685
15	79432359	rs12595749	78932359	79932359
15	81058652	rs12593036	80558652	81558652
15	83647483	rs12902742	83147483	84147483
15	84580156	rs11259933	84080156	85080156
15	89928189	rs150353	89428189	90428189
15	92570921	rs12101393	92070921	93070921
15	95271404	rs7181498	94771404	95771404
16	387867	rs11866815	-112133	887867
16	2097158	rs2516739	1597158	2597158
16	3599655	rs12448257	3099655	4099655
16	3730613	rs3794702	3230613	4230613
16	4015729	rs879620	3515729	4515729
16	6509009	rs2534760	6009009	7009009
16	6701400	rs10083803	6201400	7201400
16	9724750	rs977540	9224750	10224750
16	15129459	rs4985155	14629459	15629459
16	19935389	rs12446632	19435389	20435389
16	20050466	rs868554	19550466	20550466
16	20255123	rs11074446	19755123	20755123
16	20375351	rs9931967	19875351	20875351
16	23833071	rs9927848	23333071	24333071
16	24578458	rs7195386	24078458	25078458
16	24803620	rs1862451	24303620	25303620
16	28857645	rs7187776	28357645	29357645
16	29833714	rs1057452	29333714	30333714
16	29994922	rs3814883	29494922	30494922
16	31141993	rs1549293	30641993	31641993
16	49062590	rs2080454	48562590	49562590
16	50986308	rs1564981	50486308	51486308
16	51926509	rs17795934	51426509	52426509
16	52548037	rs12443621	52048037	53048037
16	53770578	rs16952479	53270578	54270578
16	53798523	rs8047395	53298523	54298523
16	53805344	rs11075986	53305344	54305344
16	53818708	rs3751813	53318708	54318708
16	53825238	rs9931164	53325238	54325238
16	53831146	rs9922708	53331146	54331146
16	54153099	rs2075205	53653099	54653099
16	54234492	rs907011	53734492	54734492
16	56489343	rs12448738	55989343	56989343
16	62803841	rs11075489	62303841	63303841
16	67290155	rs9931407	66790155	67790155
16	67316600	rs7200919	66816600	67816600
16	67420603	rs12920590	66920603	67920603
16	68295598	rs2863981	67795598	68795598
16	68381978	rs2307022	67881978	68881978
16	69174141	rs10500548	68674141	69674141
16	69556715	rs889398	69056715	70056715
16	70514828	rs7919	70014828	71014828
16	71899586	rs11642001	71399586	72399586
16	71965915	rs952159	71465915	72465915
16	72996162	rs756717	72496162	73496162
16	73606563	rs825680	73106563	74106563
16	76779612	rs6564360	76279612	77279612
16	80752293	rs8046061	80252293	81252293
16	82438337	rs12922346	81938337	82938337
16	82650384	rs4783241	82150384	83150384
16	82872628	rs7206608	82372628	83372628
17	1846831	rs4516268	1346831	2346831
17	2136065	rs7217226	1636065	2636065
17	5283252	rs1000940	4783252	5783252
17	5412361	rs8079034	4912361	5912361
17	9792872	rs17681708	9292872	10292872
17	15943910	rs1075901	15443910	16443910
17	21261560	rs4986044	20761560	21761560
17	28074563	rs1038088	27574563	28574563
17	29349688	rs8067737	28849688	29849688
17	31460899	rs7211567	30960899	31960899
17	31747629	rs12453418	31247629	32247629
17	34942595	rs1106908	34442595	35442595
17	35057883	rs4796243	34557883	35557883
17	38160754	rs8070454	37660754	38660754
17	39573713	rs16966801	39073713	40073713
17	42935059	rs8069296	42435059	43435059
17	46051911	rs886444	45551911	46551911
17	46252346	rs208015	45752346	46752346
17	46669430	rs9299	46169430	47169430
17	47090785	rs11079849	46590785	47590785
17	51923847	rs10515050	51423847	52423847
17	55336155	rs8071182	54836155	55836155
17	59497277	rs757608	58997277	59997277
17	61728881	rs8075273	61228881	62228881
17	65694355	rs2537847	65194355	66194355
17	65870073	rs12602912	65370073	66370073
17	71754545	rs2619976	71254545	72254545
17	73759552	rs7209235	73259552	74259552
17	75995829	rs8081039	75495829	76495829
17	77796889	rs1285245	77296889	78296889
17	78611724	rs12939549	78111724	79111724
17	78640510	rs4889782	78140510	79140510
17	79081724	rs4969387	78581724	79581724
17	79202329	rs1048775	78702329	79702329
17	80052073	rs9905991	79552073	80552073
18	947954	rs1608445	447954	1447954
18	1839564	rs8097544	1339564	2339564
18	6873954	rs1241986	6373954	7373954
18	21116998	rs12964689	20616998	21616998
18	23178748	rs273697	22678748	23678748
18	31251276	rs1941697	30751276	31751276
18	31581247	rs16965062	31081247	32081247
18	36182440	rs1365466	35682440	36682440
18	37103550	rs1791253	36603550	37603550
18	40992698	rs555267	40492698	41492698
18	42598463	rs954018	42098463	43098463
18	42950629	rs10438964	42450629	43450629
18	45921214	rs7239114	45421214	46421214
18	51478026	rs1498139	50978026	51978026
18	52479487	rs8092503	51979487	52979487
18	53335512	rs11659764	52835512	53835512
18	56883319	rs7243357	56383319	57383319
18	57677294	rs2000746	57177294	58177294
18	57726627	rs12327272	57226627	58226627
18	57741783	rs1942866	57241783	58241783
18	57804346	rs8095404	57304346	58304346
18	57838401	rs663129	57338401	58338401
18	57853056	rs9961813	57353056	58353056
18	57878155	rs8094523	57378155	58378155
18	57969244	rs9675376	57469244	58469244
18	58039276	rs2229616	57539276	58539276
18	58371566	rs8087550	57871566	58871566
18	60739250	rs9951893	60239250	61239250
18	63297672	rs2012927	62797672	63797672
18	69224478	rs8089514	68724478	69724478
18	73498528	rs11150911	72998528	73998528
18	76742544	rs1787267	76242544	77242544
19	4060707	rs895330	3560707	4560707
19	12994140	rs12609744	12494140	13494140
19	18215247	rs273504	17715247	18715247
19	18454825	rs17724992	17954825	18954825
19	18820308	rs757318	18320308	19320308
19	19378671	rs998732	18878671	19878671
19	19789528	rs2304130	19289528	20289528
19	30296853	rs8102137	29796853	30796853
19	30683879	rs2866816	30183879	31183879
19	31016196	rs11668301	30516196	31516196
19	33963766	rs10408013	33463766	34463766
19	34311481	rs29938	33811481	34811481
19	42637232	rs3826705	42137232	43137232
19	45395619	rs2075650	44895619	45895619
19	46180184	rs11672660	45680184	46680184
19	47569003	rs3810291	47069003	48069003
20	1410582	rs1884389	910582	1910582
20	3026069	rs676749	2526069	3526069
20	6612832	rs1884897	6112832	7112832
20	15099816	rs1040881	14599816	15599816
20	15801600	rs12480713	15301600	16301600
20	15819495	rs8123881	15319495	16319495
20	16564210	rs4814512	16064210	17064210
20	25059442	rs6138482	24559442	25559442
20	25401827	rs6076348	24901827	25901827
20	25971327	rs2386802	25471327	26471327
20	26073030	rs6132918	25573030	26573030
20	26256565	rs816533	25756565	26756565
20	29857455	rs753010	29357455	30357455
20	29893501	rs6061162	29393501	30393501
20	30504530	rs8121840	30004530	31004530
20	30785593	rs6121381	30285593	31285593
20	30891925	rs6058635	30391925	31391925
20	31097877	rs293566	30597877	31597877
20	32542814	rs13041173	32042814	33042814
20	32606299	rs17091470	32106299	33106299
20	32686658	rs6142096	32186658	33186658
20	32738335	rs1015363	32238335	33238335
20	32738612	rs1015362	32238612	33238612
20	33170752	rs6088529	32670752	33670752
20	33594226	rs6060151	33094226	34094226
20	33595525	rs13045538	33095525	34095525
20	33703607	rs3746429	33203607	34203607
20	34025756	rs143384	33525756	34525756
20	34420023	rs6088943	33920023	34920023
20	35018412	rs2425241	34518412	35518412
20	41987392	rs2143253	41487392	42487392
20	44914134	rs2425857	44414134	45414134
20	47495560	rs6019482	46995560	47995560
20	51107290	rs17806379	50607290	51607290
20	53453326	rs1512065	52953326	53953326
20	54157497	rs559267	53657497	54657497
20	61530915	rs6011457	61030915	62030915
20	62127121	rs310618	61627121	62627121
20	62380542	rs12625413	61880542	62880542
20	62522315	rs8567	62022315	63022315
21	34153330	rs9979651	33653330	34653330
21	39238610	rs762147	38738610	39738610
21	40309436	rs13047416	39809436	40809436
21	40627020	rs2836961	40127020	41127020
21	42653567	rs2838006	42153567	43153567
21	46570896	rs427943	46070896	47070896
22	40604945	rs4820408	40104945	41104945
22	40640285	rs5750913	40140285	41140285
22	48875699	rs9615905	48375699	49375699

## Sheet: S Table 6 SNP-Heritability
	Supplementary Table 6. Estimates of SNP-Heritability for COVID-19 Study in European descent population.
	Strata	N- sample size	SNPs (M)	Heritability (SE)	Lambda	MeanChi2	Intercept (SE)	Ratio (SE)
	A2	707407	1140193	0.0035 (0.0007)	1.0466	1.0545	1.0063 (0.0063)	0.1161 (0.1149)
	B2	1206629	1141302	0.0019 (0.0004)	1.0405	1.0456	0.9995 (0.0061)
	Exclusion of smoking-associated SNPs
	A2	707407	1001866	0.0034 (0.0008)	1.0405	1.0487	1.0026 (0.0066)	0.0535 (0.1348)
	B2	1206629	1003099	0.0019 (0.0005)	1.0375	1.0428	0.998 (0.0067)
	Exclusion of BMI-associated SNPs
	A2	707407	856012	0.0035 (0.0008)	1.0496	1.0536	1.0064 (0.0073)	0.1186 (0.1357)
	B2	1206629	856864	0.0017 (0.0005)	1.0345	1.0395	0.9996 (0.0076)
	Note: Output of various statistics from LD score regressions with the summary statistics of GWAS. The statistics were computed using the LDSC python software package and the “eur_w_ld_chr/” files of LD Scores calculated by Finucane et al.. For all phenotypes of COVID-19, the reported heritabilities are on the observed scale. In LDSR analyses, we include only HapMap3 SNPs with MAF > 0.01, and the …

## Sheet: S Table 7 Genetic Correlation
Supplementary Table 7. Cross-trait LD score regression and observed heritability explained by SNPs
COVID-19 HGI phenotypes	A2: critical illness; B2: hospitalization
Exclusion of genomic regions	BMI and Smoking behaviors(BMI_covid-19 phenotype and Smoke_covid-19 phenotype)
Category	Trait (phenotype) Group
Trait	Trait (phenotype) Description
rg	Pairwise Genetic Correlation
SE	Standard error of rg
P	P-value for rg
h2	Observed scale heritability for trait (phenotype)
UKBB FieldID/PMID	UKBB/Neale ID
ꞱBMI	After excluding genomic regions related to BMI
ꞱSmoke	After excluding genomic regions related to smoking behaviors
Category	Trait	UKBB Field ID	COVID19_A2			COVID19_A2ꞱBMI			COVID19_A2ꞱSmoke			COVID19_B2			COVID19_B2ꞱBMI			COVDI19_B2ꞱSmoke
			rg(SE)	P	h2	rg(SE)	P	h2	rg(SE)	P	h2	rg(SE)	P	h2	rg(SE)	P	h2	rg(SE)	P	h2
Physical Measurement	Forced vital capacity (FVC)	3062_irnt	-0.109(0.046)	0.019	0.208	-0.090(0.053)	0.09	0.192	-0.083(0.047)	0.081	0.201	-0.161(0.053)	0.00261	0.209	-0.104(0.060)	0.083	0.194	-0.116(0.051)	0.025	0.202
	BMI	21001_irnt	0.200(0.046)	1.51e-05	0.248	0.165(0.054)	0.00237	0.149	0.171(0.047)	0.000307	0.226	0.343(0.061)	1.99e-08	0.248	0.280(0.065)	1.82e-05	0.149	0.292(0.061)	1.42e-06	0.226
	Weight	21002_irnt	0.169(0.044)	0.000124	0.263	0.138(0.053)	0.01	0.172	0.145(0.047)	0.00224	0.249	0.269(0.054)	7.23e-07	0.264	0.211(0.062)	0.000686	0.173	0.223(0.055)	4.23e-05	0.249
	Basal metabolic rate	23105_irnt	0.123(0.043)	0.00459	0.292	0.098(0.051)	0.054	0.213	0.101(0.048)	0.034	0.285	0.178(0.049)	0.000294	0.292	0.119(0.058)	0.04	0.214	0.135(0.051)	0.00758	0.285
	Whole body fat mass	23100_irnt	0.201(0.045)	7.81e-06	0.236	0.170(0.055)	0.002	0.151	0.178(0.047)	0.000149	0.219	0.329(0.059)	2.24e-08	0.237	0.273(0.064)	2.32e-05	0.152	0.287(0.058)	8.51e-07	0.219
Medical Condition	Shortness of breath walking on level ground	4717	0.283(0.095)	0.00287	0.051	0.198(0.123)	0.107	0.04	0.272(0.103)	0.00833	0.046	0.433(0.106)	4.56e-05	0.051	0.372(0.135)	0.00594	0.04	0.395(0.112)	0.000401	0.046
	chest pain or discomfort	2335	0.115(0.071)	0.105	0.034	0.064(0.088)	0.465	0.031	0.130(0.082)	0.113	0.031	0.230(0.080)	0.0042	0.034	0.259(0.101)	0.011	0.032	0.207(0.092)	0.025	0.031
	Emphysema/chronic bronchitis	6152_6	0.233(0.099)	0.019	0.012	0.051(0.126)	0.689	0.012	0.251(0.118)	0.033	0.01	0.283(0.098)	0.00382	0.012	0.224(0.136)	0.099	0.011	0.252(0.112)	0.025	0.011
	Hayfever,allergic rhnitis, or eczema	6152_9	-0.100(0.050)	0.045	0.07	-0.094(0.068)	0.164	0.063	-0.101(0.059)	0.09	0.061	-0.112(0.055)	0.041	0.07	-0.046(0.065)	0.476	0.061	-0.061(0.058)	0.297	0.068
	Diabetes	2443	0.254(0.075)	0.00071	0.043	0.202(0.094)	0.032	0.034	0.252(0.081)	0.00195	0.04	0.309(0.075)	3.39e-05	0.044	0.225(0.095)	0.018	0.034	0.256(0.076)	0.0008	0.04
	High cholesterol	20002_1473	0.189(0.072)	0.00872	0.042	0.137(0.088)	0.119	0.037	0.137(0.078)	0.08	0.041	0.203(0.077)	0.00871	0.042	0.144(0.095)	0.128	0.038	0.145(0.081)	0.073	0.041
	Angina	6150_2	0.238(0.087)	0.00655	0.023	0.231(0.107)	0.03	0.02	0.225(0.094)	0.016	0.021	0.234(0.088)	0.00753	0.023	0.196(0.122)	0.108	0.02	0.187(0.100)	0.062	0.021
	Heart attack	6150_1	0.243(0.087)	0.00516	0.019	0.235(0.119)	0.048	0.014	0.243(0.100)	0.015	0.017	0.289(0.086)	0.000726	0.019	0.246(0.130)	0.058	0.014	0.264(0.104)	0.012	0.017
	High blood pressure	6150_4	0.139(0.050)	0.00532	0.12	0.127(0.060)	0.033	0.102	0.101(0.057)	0.074	0.114	0.206(0.055)	0.000172	0.121	0.167_0.065)	0.01	0.103	0.150(0.059)	0.012	0.114
	Arthrosis	M13_ARTHROSIS	0.215(0.074)	0.00376	0.03	0.086(0.095)	0.363	0.025	0.257(0.081)	0.00145	0.028	0.270(0.078)	0.000563	0.03	0.073(0.101)	0.469	0.025	0.251(0.084)	0.00279	0.028
	COPD differential diagnosis	COPD_EXCL	0.163(0.093)	0.08	0.013	0.053(0.133)	0.694	0.011	0.167(0.120)	0.163	0.011	0.418(0.113)	0.000224	0.014	0.286(0.146)	0.05	0.011	0.365(0.142)	0.01	0.011
	Coronary atherosclerosis	I9_CORATHER	0.118(0.074)	0.111	0.029	0.099(0.093)	0.288	0.025	0.141(0.088)	0.11	0.026	0.194(0.077)	0.012	0.029	0.167(0.105)	0.111	0.025	0.171(0.087)	0.05	0.026
	Diseases of the circulatory system	IX_CIRCULATORY	0.224(0.081)	0.00561	0.026	0.158(0.109)	0.147	0.023	0.241(0.088)	0.00634	0.024	0.225(0.080)	0.00497	0.026	0.095(0.114)	0.404	0.023	0.146(0.087)	0.094	0.024
	Disorders of gallbladder, biliary tract and pancreas	K11_GALLBILPANC	0.101(0.088)	0.251	0.016	0.050(0.106)	0.638	0.014	0.099(0.097)	0.308	0.014	0.343(0.112)	0.00216	0.016	0.370(0.142)	0.00932	0.014	0.289(0.126)	0.022	0.013
	ILD differential diagnosis	ILD_DIFF_DG	0.163(0.093)	0.08	0.014	0.053(0.133)	0.694	0.011	0.167(0.120)	0.163	0.011	0.418(0.113)	0.000224	0.014	0.286(0.146)	0.05	0.011	0.365(0.142)	0.01	0.011
	Ischaemic heart disease, wide definition	I9_IHD	0.153(0.072)	0.033	0.034	0.110(0.084)	0.19	0.03	0.160(0.080)	0.045	0.031	0.188(0.072)	0.00885	0.034	0.123(0.093)	0.184	0.03	0.138(0.080)	0.083	0.031
	ICD10: K57 Diverticular disease of intestine	K57	0.297(0.084)	0.000431	0.023	0.228(0.097)	0.019	0.022	0.315(0.093)	0.000664	0.022	0.380(0.088)	1.66e-05	0.023	0.305(0.102)	0.00284	0.022	0.355(0.095)	0.000201	0.022
	ICD10: K80 Cholelithiasis	K80	0.098(0.094)	0.299	0.014	0.014(0.111)	0.9	0.013	0.063(0.100)	0.53	0.013	0.377(0.118)	0.00136	0.014	0.371(0.147)	0.011	0.013	0.325(0.133)	0.015	0.013
	ICD10: M54 Dorsalgia	M54	0.155(0.096)	0.107	0.014	0.181(0.120)	0.131	0.014	0.153(0.106)	0.148	0.013	0.346(0.099)	0.000461	0.014	0.289(0.126)	0.022	0.013	0.262(0.114)	0.021	0.013
	Diseases of the digestive system	XI_DIGESTIVE	0.201(0.069)	0.00348	0.03	0.097(0.092)	0.292	0.027	0.183(0.079)	0.02	0.026	0.446(0.085)	1.86e-07	0.03	0.348(0.107)	0.00114	0.027	0.384(0.091)	2.3e-05	0.026
	Diseases of the musculoskeletal system and connective tissue	XIII_MUSCULOSKELET	0.243(0.070)	0.000484	0.043	0.121(0.088)	0.17	0.036	0.223(0.081)	0.00596	0.039	0.338(0.073)	3.54e-06	0.043	0.174(0.084)	0.038	0.036	0.272(0.078)	0.000462	0.039
	Diseases of the respiratory system	X_RESPIRATORY	0.171(0.097)	0.078	0.013	0.059(0.140)	0.672	0.01	0.176(0.123)	0.153	0.01	0.415(0.116)	0.000347	0.013	0.280(0.147)	0.057	0.01	0.357(0.141)	0.012	0.01
	Snoring	1210	-0.219(0.059)	0.000192	0.061	-0.144(0.079)	0.071	0.052	-0.222(0.067)	0.000911	0.058	-0.168(0.063)	0.00775	0.061	-0.085(0.076)	0.263	0.052	-0.162(0.066)	0.014	0.058
Alcohol	Alcohol drinker status: Current	20117_2	-0.173(0.079)	0.028	0.02	-0.088(0.102)	0.388	0.018	-0.173(0.087)	0.047	0.018	-0.186(0.084)	0.027	0.02	-0.122(0.106)	0.249	0.018	-0.144(0.093)	0.124	0.019
	Alcohol intake frequency.	1558	0.134(0.055)	0.014	0.081	0.058(0.063)	0.356	0.072	0.143(0.053)	0.00682	0.074	0.122(0.048)	0.012	0.081	0.029(0.064)	0.654	0.072	0.100(0.057)	0.083	0.074
	Former alcohol drinker	3731	0.060(0.124)	0.628	0.116	0.076(0.157)	0.629	0.111	-0.056(0.153)	0.714	0.088	0.247(0.117)	0.035	0.113	0.375(0.168)	0.026	0.107	0.129(0.150)	0.391	0.086
Smoking Behaviors	Current tobacco smoking	1239	0.135(0.058)	0.021	0.053	0.014(0.079)	0.858	0.045	0.081(0.067)	0.223	0.039	0.339(0.071)	2.01e-06	0.053	0.285(0.084)	0.000657	0.045	0.237(0.081)	0.00333	0.039
	Exposure to tobacco smoke at home	1269	0.404(0.107)	0.000167	0.012	0.358(0.145)	0.013	0.008	0.470(0.145)	0.001	0.008	0.470(0.109)	1.73e-05	0.012	0.418(0.157)	0.00779	0.008	0.429(0.151)	0.00462	0.008
	Exposure to tobacco smoke outside home	1279	0.211(0.083)	0.011	0.03	0.102(0.100)	0.31	0.025	0.234(0.093)	0.012	0.026	0.295(0.083)	0.000413	0.029	0.266(0.100)	0.00774	0.024	0.270(0.096)	0.00498	0.026
	Maternal smoking around birth	1787	0.174(0.066)	0.00826	0.047	0.059(0.086)	0.491	0.042	0.084(0.077)	0.28	0.034	0.292(0.077)	0.000143	0.047	0.219(0.090)	0.015	0.042	0.169(0.089)	0.057	0.034
	pack years of smoking	20161	0.162(0.068)	0.02	0.098	0.144(0.082)	0.08	0.081	0.140(0.079)	0.077	0.075	0.240(0.071)	0.000776	0.097	0.138(0.093)	0.136	0.081	0.128(0.086)	0.134	0.075
	Smoking status: Never	20116_0	-0.038(0.046)	0.41	0.097	0.019(0.059)	0.747	0.08	0.034(0.052)	0.51	0.066	-0.231(0.060)	0.000126	0.096	-0.217(0.073)	0.00282	0.08	-0.165(0.062)	0.00787	0.066
Mental health	Panic attacks	20544_6	0.326(0.122)	0.00768	0.024	0.207(0.151)	0.169	0.026	0.302(0.141)	0.032	0.022	0.460(0.132)	0.000468	0.024	0.425(0.151)	0.00501	0.026	0.475(0.156)	0.0024	0.022
	Mood swings	1920	0.139(0.063)	0.026	0.071	0.156(0.081)	0.056	0.062	0.154(0.069)	0.025	0.061	0.228(0.065)	0.000452	0.071	0.229(0.084)	0.00621	0.062	0.204(0.070)	0.0038	0.061
Nutrient	Magnesium	100017_irnt	-0.389(0.128)	0.00228	0.056	-0.411(0.169)	0.015	0.05	-0.407(0.130)	0.00181	0.055	-0.364(0.130)	0.00517	0.057	-0.378(0.179)	0.035	0.051	-0.335(0.135)	0.013	0.055
	Retinol	100018_irnt	-0.591(0.289)	0.041	0.019	-0.888(0.402)	0.027	0.018	-0.484(0.278)	0.081	0.018	-0.588(0.269)	0.029	0.02	-1.000(0.424)	0.018	0.019	-0.473(0.267)	0.076	0.019
	Calcium	100024_irnt	-0.329(0.154)	0.033	0.045	-0.457(0.197)	0.02	0.039	-0.347(0.145)	0.017	0.049	-0.222(0.149)	0.137	0.046	-0.340(0.185)	0.067	0.041	-0.219(0.141)	0.121	0.049
	Vitamin E	100025_irnt	-0.527(0.172)	0.00216	0.035	-0.883(0.341)	0.01	0.02	-0.540(0.168)	0.00126	0.038	-0.528(0.179)	0.0031	0.034	-0.804(0.352)	0.022	0.019	-0.484(0.173)	0.00508	0.036
Blood Assay	Alanine aminotransferase (U/L)	30620_irnt	0.129(0.050)	0.01	0.124	0.140(0.063)	0.025	0.102	0.118(0.054)	0.03	0.122	0.177(0.057)	0.00173	0.124	0.160(0.069)	0.02	0.103	0.126(0.061)	0.041	0.121
	Albumin (g/L)	30600_irnt	-0.119(0.053)	0.026	0.123	-0.078(0.059)	0.184	0.106	-0.128(0.054)	0.017	0.118	-0.161(0.063)	0.011	0.122	-0.086(0.071)	0.225	0.104	-0.156(0.067)	0.02	0.117
	Apoliprotein A (g/L)	30630_irnt	-0.134(0.049)	0.00617	0.163	-0.093(0.063)	0.138	0.131	-0.126(0.052)	0.016	0.16	-0.118(0.052)	0.024	0.164	-0.061(0.068)	0.369	0.131	-0.101(0.051)	0.047	0.16
	C-reactive protein (mg/L)	30710_irnt	0.187(0.050)	0.000188	0.175	0.139(0.057)	0.015	0.124	0.218(0.058)	0.00015	0.12	0.278(0.077)	0.000304	0.176	0.237(0.065)	0.000279	0.129	0.294(0.070)	2.98e-05	0.123
	Creatinine (umol/L)	30700_irnt	0.061(0.046)	0.18	0.193	0.068(0.055)	0.214	0.178	0.044(0.048)	0.359	0.194	0.121(0.046)	0.00918	0.193	0.157(0.056)	0.00518	0.178	0.129(0.045)	0.00385	0.194
	Cystatin C (mg/L)	30720_irnt	0.124(0.050)	0.013	0.301	0.078(0.045)	0.084	0.311	0.109(0.048)	0.023	0.31	0.196(0.079)	0.013	0.303	0.141(0.086)	0.1	0.313	0.173(0.081)	0.033	0.311
	Glycated haemoglobin (mmol/mol)	30750_irnt	0.116(0.053)	0.029	0.175	0.076(0.058)	0.189	0.155	0.119(0.056)	0.033	0.171	0.181(0.062)	0.00381	0.174	0.141(0.064)	0.027	0.155	0.167(0.064)	0.00941	0.17
	HDL cholesterol (mmol/L)	30760_irnt	-0.174(0.050)	0.00052	0.19	-0.126(0.064)	0.048	0.151	-0.166(0.053)	0.0016	0.186	-0.164(0.054)	0.00225	0.191	-0.097(0.069)	0.161	0.152	-0.141(0.052)	0.00693	0.186
	High light scatter reticulocyte count	30300_irnt	0.153(0.045)	0.000713	0.187	0.163(0.047)	0.000533	0.155	0.132(0.049)	0.00674	0.162	0.191(0.061)	1.23e-05	0.187	0.208(0.048)	0.00183	0.155	0.151(0.054)	0.00473	0.162
	High light scatter reticulocyte percentage	30290_irnt	0.155(0.044)	0.000413	0.186	0.168(0.045)	0.000178	0.156	0.131(0.047)	0.00568	0.163	0.209(0.047)	7.66e-06	0.186	0.198(0.059)	0.000804	0.156	0.150(0.054)	0.00512	0.162
	IGF-1 (nmol/L)	30770_irnt	-0.148(0.053)	0.00499	0.229	-0.155(0.065)	0.017	0.207	-0.153(0.055)	0.00564	0.222	-0.091(0.051)	0.077	0.228	-0.116(0.063)	0.064	0.207	-0.083(0.053)	0.118	0.222
	Immature reticulocyte fraction	30280_irnt	0.173(0.055)	0.00158	0.117	0.156(0.060)	0.01	0.093	0.155(0.057)	0.00605	0.099	0.264(0.060)	1.05e-05	0.118	0.219(0.076)	0.00392	0.095	0.199(0.068)	0.00359	0.099
	Lymphocyte	30120_irnt	0.0889(0.055)	0.103	0.185	0.099(0.059)	0.096	0.158	0.072(0.058)	0.212	0.181	0.122(0.055)	0.027	0.185	0.117(0.063)	0.063	0.159	0.083(0.059)	0.161	0.182
	Platelet distribution width	30110_irnt	-0.108(0.045)	0.017	0.199	-0.130(0.051)	0.011	0.19	-0.109(0.047)	0.02	0.194	-0.038(0.050)	0.441	0.2	-0.060(0.052)	0.256	0.192	-0.038(0.048)	0.432	0.195
	Reticulocyte count	30250_irnt	0.134(0.045)	0.00274	0.182	0.150(0.046)	0.00103	0.158	0.113(0.049)	0.02	0.163	0.166(0.046)	0.000288	0.182	0.164(0.057)	0.00423	0.158	0.119(0.049)	0.015	0.162
	Reticulocyte percentage	30240_irnt	0.138(0.043)	0.00114	0.18	0.160(0.043)	0.000211	0.159	0.114(0.047)	0.016	0.162	0.171(0.044)	0.000121	0.18	0.177(0.055)	0.00122	0.158	0.120(0.050)	0.015	0.161
	Triglycerides (mmol/L)	30870_irnt	0.132(0.046)	0.00376	0.199	0.053(0.051)	0.304	0.166	0.116(0.046)	0.012	0.202	0.125(0.051)	0.015	0.198	0.071(0.063)	0.256	0.166	0.105(0.052)	0.044	0.201
	Urate (umol/L)	30880_irnt	0.130(0.041)	0.00156	0.252	0.141(0.049)	0.00379	0.184	0.118(0.038)	0.00186	0.253	0.140(0.087)	0.107	0.252	0.163(0.082)	0.048	0.185	0.108(0.088)	0.223	0.253
	Vitamin D (nmol/L)	30890_irnt	-0.023(0.053)	0.665	0.108	0.019(0.065)	0.772	0.116	-0.011(0.056)	0.852	0.111	-0.043(0.053)	0.411	0.109	-0.020(0.061)	0.743	0.118	-0.055(0.056)	0.328	0.113
	White blood cell (leukocyte) count	30000_irnt	0.073(0.056)	0.193	0.179	0.055(0.055)	0.318	0.143	0.098(0.052)	0.06	0.162	0.135(0.056)	0.015	0.18	0.117(0.055)	0.033	0.144	0.143(0.053)	0.00636	0.163
Urine Assay	Sodium in urine	30530_irnt	0.139(0.053)	0.00836	0.072	0.073(0.068)	0.285	0.061	0.148(0.060)	0.014	0.066	0.181(0.060)	0.00265	0.072	0.123(0.072)	0.087	0.061	0.151(0.060)	0.012	0.066
